# Supplementary material for: Multi-locus evaluation of gastrointestinal bacterial communities from Zalophus californianus pups in the Gulf of California, México
Source: PeerJ. 2022 Jul 8;10:e13235. doi: 10.7717/peerj.13235 (PMC9272818; doi:10.7717/peerj.13235)
Supplement: Supplemental Information 3 — Abundance differences of amplicon sequence variants (ASVs) detected with V6–V7 region among sampling rookeris. Column abbreviations refer to average abundance (Av. Abund), average dissimilarity (Av. Diss), dissimilarity percentage of the contribution of each bacterial species (Contib%), and cumulative dissimilar contribution (Cum%). [file peerj-10-13235-s003.xlsx]

## Sheet: Table_S1
Table S1: Abundance differences of amplicon sequence variants (ASVs) detected with V6-7 region among sampling rookeris. Column abbreviations refer to average abundance (Av. Abund), average dissimilarity (Av. Diss), dissimilarity percentage of the contribution of each bacterial species (Contib%), and cumulative dissimilar contribution (Cum%).
[A]								[B]								[C]								[D]								[E]
Species	Cantiles Av.Abund	Coloradito Av.Abund	Av.Diss	Diss/SD	Contrib%	Cum.%		Species	Cantiles Av.Abund	Granito Av.Abund	Av.Diss	Diss/SD	Contrib%	Cum.%		Species	Cantiles Av.Abund	Machos Av.Abund	Av.Diss	Diss/SD	Contrib%	Cum.%		Species	Cantiles Av.Abund	Partido Av.Abund	Av.Diss	Diss/SD	Contrib%	Cum.%		Species	Cantiles Av.Abund	Rasito Av.Abund	Av.Diss	Diss/SD	Contrib%	Cum.%
Proteobacteria;Otariodibacter_6	17.33	199.67	8.16	2.52	13.22	13.22		Proteobacteria;Otariodibacter_6	17.33	168	6.74	1.28	8.09	8.09		Fusobacteria;Fusobacterium_1	35.67	103	3.39	1.47	7.22	7.22		Proteobacteria;Escherichia-Shigella_2	86	150	2.86	1.88	6.59	6.59		Fusobacteria;Fusobacterium_1	35.67	160.67	5.6	4.5	11.03	11.03
Bacteroidetes;Bacteroides_1	146.33	16.67	5.8	2.95	9.4	22.63		Bacteroidetes;Bacteroides_1	146.33	0	6.55	3.34	7.86	15.95		Fusobacteria;Fusobacterium_5	15	77.33	2.79	2.13	5.94	13.15		Firmicutes;Blautia_2	6.67	54	2.12	6.18	4.87	11.46		Fusobacteria;Fusobacterium_5	15	114.33	4.45	3.68	8.76	19.79
Proteobacteria;Escherichia-Shigella_3	80.67	124	2.16	1.32	3.5	26.12		Bacteroidetes;Ornithobacterium_15	0	122.33	5.48	7.77	6.57	22.52		Proteobacteria;Escherichia-Shigella_2	86	140.33	2.43	1.64	5.17	18.33		Proteobacteria;Neisseria_1	45.33	2	1.94	3.94	4.46	15.93		Fusobacteria;Fusobacterium_2	13	68	2.46	2.67	4.85	24.65
Proteobacteria;Succinivibrio_1	38	41.33	2.12	1.53	3.43	29.56		Proteobacteria;Otariodibacter_8	28	134.67	5.45	1.6	6.54	29.06		Proteobacteria;Escherichia-Shigella_3	80.67	128.67	2.24	1.66	4.76	23.09		Bacteroidetes;Ornithobacterium_12	41.67	0	1.87	2.27	4.29	20.22		Bacteroidetes;Bacteroides_12	0	48	2.15	4.81	4.24	28.88
Bacteroidetes;Ornithobacterium_15	0	46	2.06	4.24	3.34	32.89		Proteobacteria;Escherichia-Shigella_2	86	3.67	3.69	2.92	4.42	33.49		Fusobacteria;Fusobacterium_2	13	56	2.05	1.75	4.37	27.46		Bacteroidetes;Porphyromonas_7	14.33	51.67	1.67	3.56	3.84	24.06		Proteobacteria;Neisseria_1	45.33	1.33	1.97	3.95	3.88	32.76
Proteobacteria;Otariodibacter_3	8	53.33	2.03	2.24	3.29	36.18		Proteobacteria;Escherichia-Shigella_3	80.67	3.67	3.45	5.59	4.14	37.62		Bacteroidetes;Ornithobacterium_12	41.67	0	1.87	2.27	3.97	31.43		Bacteroidetes;Bacteroides_1	146.33	127.33	1.66	1.25	3.81	27.87		Bacteroidetes;Ornithobacterium_12	41.67	0	1.87	2.27	3.68	36.44
Bacteroidetes;Porphyromonas_9	0	44	1.97	4.18	3.19	39.37		Proteobacteria;Escherichia-Shigella_4	74.67	0.67	3.31	2.21	3.97	41.6		Bacteroidetes;Bacteroides_1	146.33	141.33	1.77	1.54	3.76	35.19		Proteobacteria;Otariodibacter_6	17.33	52.67	1.58	2.49	3.64	31.51		Bacteroidetes;Bacteroides_1	146.33	114.33	1.83	1.08	3.61	40.05
Bacteroidetes;Ornithobacterium_16	0	43.33	1.94	1.72	3.14	42.51		Bacteroidetes;Ornithobacterium_16	0	57.67	2.58	2.91	3.1	44.69		Proteobacteria;Neisseria_1	45.33	6	1.76	3.55	3.75	38.93		Fusobacteria;Fusobacterium_3	37	5.67	1.4	3.92	3.23	34.74		Proteobacteria;Escherichia-Shigella_2	86	113.33	1.64	1.6	3.24	43.28
Bacteroidetes;Ornithobacterium_12	41.67	0	1.87	2.27	3.02	45.54		Bacteroidetes;Ornithobacterium_2	0	47.67	2.13	7.84	2.56	47.25		Bacteroidetes;Porphyromonas_7	14.33	37.67	1.47	1.92	3.13	42.06		Proteobacteria;Escherichia-Shigella_4	74.67	44	1.37	0.91	3.16	37.89		Proteobacteria;Pseudomonas_1	59.33	28.33	1.51	1.63	2.97	46.25
Proteobacteria;Escherichia-Shigella_2	86	92.67	1.74	1.49	2.82	48.36		Proteobacteria;Neisseria_1	45.33	90.67	2.03	2.77	2.43	49.69		Fusobacteria;Fusobacterium_3	37	4.33	1.46	3.48	3.11	45.17		Fusobacteria;Fusobacterium_2	13	39.67	1.35	1.72	3.11	41.01		Proteobacteria;Escherichia-Shigella_4	74.67	82.33	1.47	1.14	2.89	49.15
Proteobacteria;Pseudomonas_1	59.33	77	1.51	1.44	2.44	50.8		Bacteroidetes;Porphyromonas_6	0	43	1.92	3.42	2.31	52		Fusobacteria;Fusobacterium_8	0	29.67	1.33	0.67	2.83	48		Proteobacteria;Escherichia-Shigella_3	80.67	105	1.24	1.53	2.85	43.86		Proteobacteria_2	17	46.67	1.33	2.15	2.62	51.76
Fusobacteria;Fusobacterium_3	37	4	1.48	3.65	2.39	53.19		Bacteroidetes;Ornithobacterium_12	41.67	0	1.87	2.27	2.24	54.24		Proteobacteria;Pseudomonas_1	59.33	80.67	1.32	1.32	2.81	50.81		Bacteroidetes;Ornithobacterium_10	26.33	0	1.18	4.98	2.71	46.57		Proteobacteria;Psychrobacter_1	30.67	4.67	1.3	1.4	2.57	54.33
Proteobacteria;Escherichia-Shigella_4	74.67	45.67	1.37	0.93	2.22	55.41		Bacteroidetes;Ornithobacterium_14	0	39.67	1.78	3.75	2.13	56.37		Proteobacteria;Escherichia-Shigella_4	74.67	58.33	1.32	1.07	2.8	53.62		Fusobacteria;Fusobacterium_1	35.67	58.67	1.16	1.68	2.67	49.23		Proteobacteria;Otariodibacter_8	28	0	1.25	1.23	2.47	56.8
Proteobacteria;Neisseria_1	45.33	15.33	1.34	2.29	2.18	57.58		Bacteroidetes;Ornithobacterium_6	0	39	1.75	9.83	2.09	58.46		Proteobacteria;Otariodibacter_8	28	2.33	1.22	1.3	2.59	56.21		Proteobacteria;Succinivibrio_1	38	13	1.14	1.18	2.62	51.85		Bacteroidetes;Ornithobacterium_10	26.33	0	1.18	4.98	2.32	59.13
								Proteobacteria;Succinivibrio_1	38	0	1.7	1.72	2.04	60.5		Proteobacteria;Succinivibrio_1	38	13.67	1.2	1.33	2.55	58.76		Proteobacteria;Otariodibacter_8	28	7.67	1.14	1.51	2.62	54.47		Proteobacteria;Succinivibrio_1	38	16	1.09	1.26	2.16	61.28
																Bacteroidetes;Ornithobacterium_10	26.33	0	1.18	4.98	2.51	61.27		Proteobacteria;Pseudomonas_1	59.33	70.67	1.08	1.5	2.49	56.97		Bacteroidetes;Bacteroides_2	25.33	2.33	1.03	2.74	2.03	63.31
																Firmicutes;Lachnoclostridium_1	0.67	26	1.13	2.78	2.41	63.68		Firmicutes;Tyzzerella_2	22.33	0	1	1.98	2.3	59.27
																Proteobacteria;Psychrobacter_1	30.67	51.67	1.1	1.12	2.34	66.02		Bacteroidetes;Alistipes_3	2.67	24	0.95	1.95	2.2	61.46
																Firmicutes;Tyzzerella_2	22.33	0	1	1.98	2.13	68.15		Proteobacteria;Psychrobacter_1	30.67	32.67	0.92	1.59	2.11	63.57
																								Firmicutes_5	5	25.33	0.91	4.26	2.09	65.66
[F]								[G]								[H]								[I]
Species	Coloradito Av.Abund	Granito Av.Abund	Av.Diss	Diss/SD	Contrib%	Cum.%		Species	Coloradito Av.Abund	Machos Av.Abund	Av.Diss	Diss/SD	Contrib%	Cum.%		Species	Coloradito Av.Abund	Partido Av.Abund	Av.Diss	Diss/SD	Contrib%	Cum.%		Species	Coloradito Av.Abund	Rasito Av.Abund	Av.Diss	Diss/SD	Contrib%	Cum.%
Proteobacteria;Otariodibacter_8	24.33	134.67	5.43	1.52	8.16	8.16		Proteobacteria;Otariodibacter_6	199.67	3.67	8.77	2.71	14.94	14.94		Proteobacteria;Otariodibacter_6	199.67	52.67	6.58	2	12.08	12.08		Proteobacteria;Otariodibacter_6	199.67	7	8.62	2.66	13.24	13.24
Proteobacteria;Escherichia-Shigella_3	124	3.67	5.39	2.95	8.1	16.27		Bacteroidetes;Bacteroides_1	16.67	141.33	5.58	5.83	9.5	24.44		Bacteroidetes;Bacteroides_1	16.67	127.33	4.95	11.27	9.09	21.17		Fusobacteria;Fusobacterium_1	37.33	160.67	5.52	5.18	8.47	21.71
Proteobacteria;Otariodibacter_6	199.67	168	5.16	1.58	7.76	24.03		Fusobacteria;Fusobacterium_1	37.33	103	3.37	1.57	5.73	30.17		Proteobacteria;Escherichia-Shigella_2	92.67	150	2.57	1.31	4.71	25.88		Bacteroidetes;Bacteroides_1	16.67	114.33	4.37	6.2	6.71	28.42
Proteobacteria;Escherichia-Shigella_2	92.67	3.67	3.98	2.26	5.99	30.02		Fusobacteria;Fusobacterium_5	27	77.33	2.41	1.86	4.11	34.28		Firmicutes;Blautia_2	0	54	2.42	7.15	4.44	30.31		Fusobacteria;Fusobacterium_5	27	114.33	3.91	2.6	6	34.43
Bacteroidetes;Ornithobacterium_15	46	122.33	3.42	3.99	5.14	35.16		Fusobacteria;Fusobacterium_2	4	56	2.33	2.07	3.96	38.25		Bacteroidetes;Porphyromonas_7	0	51.67	2.31	8.96	4.24	34.56		Fusobacteria;Fusobacterium_2	4	68	2.86	7.21	4.4	38.82
Proteobacteria;Neisseria_1	15.33	90.67	3.37	5.33	5.07	40.23		Proteobacteria;Otariodibacter_3	53.33	1.67	2.31	3.14	3.94	42.18		Bacteroidetes;Ornithobacterium_15	46	0	2.06	4.24	3.78	38.34		Proteobacteria;Otariodibacter_3	53.33	0.67	2.36	3.23	3.62	42.44
Proteobacteria;Pseudomonas_1	77	27.67	2.21	1.59	3.32	43.56		Proteobacteria;Escherichia-Shigella_2	92.67	140.33	2.17	1.16	3.7	45.88		Bacteroidetes;Porphyromonas_9	44	0	1.97	4.18	3.61	41.95		Proteobacteria;Pseudomonas_1	77	28.33	2.18	1.5	3.34	45.79
Bacteroidetes;Ornithobacterium_2	1	47.67	2.09	7.45	3.14	46.7		Bacteroidetes;Ornithobacterium_15	46	0	2.06	4.24	3.51	49.39		Bacteroidetes;Ornithobacterium_16	43.33	0	1.94	1.72	3.56	45.51		Bacteroidetes;Ornithobacterium_15	46	0	2.06	4.24	3.16	48.95
Proteobacteria;Escherichia-Shigella_4	45.67	0.67	2.01	6.18	3.03	49.73		Bacteroidetes;Porphyromonas_9	44	0	1.97	4.18	3.35	52.74		Proteobacteria;Otariodibacter_3	53.33	12	1.85	2.53	3.4	48.9		Bacteroidetes;Bacteroides_12	2.33	48	2.04	4.32	3.14	52.08
Bacteroidetes;Porphyromonas_9	44	0	1.97	4.18	2.96	52.69		Bacteroidetes;Ornithobacterium_16	43.33	0	1.94	1.72	3.3	56.05		Proteobacteria;Succinivibrio_1	41.33	13	1.75	0.84	3.2	52.11		Bacteroidetes;Porphyromonas_9	44	0	1.97	4.18	3.02	55.11
Proteobacteria;Succinivibrio_1	41.33	0	1.85	0.76	2.78	55.48		Proteobacteria;Escherichia-Shigella_3	124	128.67	1.83	1.49	3.12	59.16		Proteobacteria;Escherichia-Shigella_3	124	105	1.69	1.33	3.09	55.2		Bacteroidetes;Ornithobacterium_16	43.33	0	1.94	1.72	2.98	58.09
Bacteroidetes;Ornithobacterium_14	0	39.67	1.78	3.75	2.67	58.15		Proteobacteria;Succinivibrio_1	41.33	13.67	1.8	0.88	3.06	62.22		Fusobacteria;Fusobacterium_2	4	39.67	1.6	2.57	2.93	58.13		Proteobacteria;Escherichia-Shigella_3	124	91.33	1.89	1.36	2.9	60.99
Fusobacteria;Fusobacterium_1	37.33	0	1.67	3.3	2.51	60.66		Bacteroidetes;Porphyromonas_7	0	37.67	1.69	1.31	2.87	65.09		Bacteroidetes;Porphyromonas_1	0	25.33	1.13	4.79	2.08	60.21		Proteobacteria;Succinivibrio_1	41.33	16	1.79	0.91	2.75	63.73
Bacteroidetes;Porphyromonas_6	6.67	43	1.63	2.89	2.45	63.11		Bacteroidetes;Porphyromonas_1	0	32	1.43	2.13	2.44	67.53		Proteobacteria;Pseudomonas_1	77	70.67	1.13	1.09	2.07	62.29		Proteobacteria;Escherichia-Shigella_2	92.67	113.33	1.66	1.25	2.55	66.28
Bacteroidetes;Ornithobacterium_6	7	39	1.43	4.42	2.16	65.26		Fusobacteria;Fusobacterium_8	0	29.67	1.33	0.67	2.26	69.79		Bacteroidetes;Ornithobacterium_3	27.67	3.33	1.09	2.27	2	64.28		Proteobacteria;Escherichia-Shigella_4	45.67	82.33	1.64	1.22	2.52	68.8
								Proteobacteria;Pseudomonas_1	77	80.67	1.32	1.4	2.24	72.04		Firmicutes_5	1	25.33	1.09	8	2	66.28		Fusobacteria;Fusobacterium_3	4	33.67	1.33	1.74	2.04	70.84
								Bacteroidetes;Ornithobacterium_3	27.67	0.67	1.21	2.58	2.06	74.09
								Proteobacteria;Psychrobacter_1	24.67	51.67	1.21	1.32	2.06	76.15
[J]								[K]								[L]
Species	Granito Av.Abund	Machos Av.Abund	Av.Diss	Diss/SD	Contrib%	Cum.%		Species	Granito Av.Abund	Partido Av.Abund	Av.Diss	Diss/SD	Contrib%	Cum.%		Species	Granito Av.Abund	Rasito Av.Abund	Av.Diss	Diss/SD	Contrib%	Cum.%
Proteobacteria;Otariodibacter_6	168	3.67	7.36	1.39	7.93	7.93		Proteobacteria;Escherichia-Shigella_2	3.67	150	6.55	7.56	7.49	7.49		Proteobacteria;Otariodibacter_6	168	7	7.21	1.36	7.67	7.67
Bacteroidetes;Bacteroides_1	0	141.33	6.33	6.65	6.82	14.74		Proteobacteria;Otariodibacter_8	134.67	7.67	5.75	1.38	6.58	14.08		Fusobacteria;Fusobacterium_1	0	160.67	7.19	7.67	7.66	15.33
Proteobacteria;Escherichia-Shigella_2	3.67	140.33	6.12	7.71	6.59	21.34		Bacteroidetes;Bacteroides_1	0	127.33	5.7	13.29	6.52	20.6		Proteobacteria;Otariodibacter_8	134.67	0	6.03	1.41	6.42	21.75
Proteobacteria;Otariodibacter_8	134.67	2.33	5.92	1.38	6.38	27.72		Bacteroidetes;Ornithobacterium_15	122.33	0	5.48	7.77	6.27	26.87		Bacteroidetes;Ornithobacterium_15	122.33	0	5.48	7.77	5.83	27.58
Proteobacteria;Escherichia-Shigella_3	3.67	128.67	5.6	4.04	6.03	33.75		Proteobacteria;Otariodibacter_6	168	52.67	5.16	0.97	5.91	32.77		Bacteroidetes;Bacteroides_1	0	114.33	5.12	7.33	5.45	33.03
Bacteroidetes;Ornithobacterium_15	122.33	0	5.48	7.77	5.9	39.65		Proteobacteria;Escherichia-Shigella_3	3.67	105	4.54	5.44	5.19	37.96		Proteobacteria;Escherichia-Shigella_2	3.67	113.33	4.91	5.39	5.23	38.26
Fusobacteria;Fusobacterium_1	0	103	4.61	1.7	4.97	44.62		Proteobacteria;Neisseria_1	90.67	2	3.97	7.27	4.54	42.51		Fusobacteria;Fusobacterium_5	15.33	114.33	4.43	4.57	4.72	42.98
Proteobacteria;Neisseria_1	90.67	6	3.79	6.91	4.08	48.7		Fusobacteria;Fusobacterium_1	0	58.67	2.63	7.47	3	45.51		Proteobacteria;Neisseria_1	90.67	1.33	4	7.25	4.26	47.24
Fusobacteria;Fusobacterium_5	15.33	77.33	2.78	2.54	2.99	51.69		Bacteroidetes;Ornithobacterium_16	57.67	0	2.58	2.91	2.95	48.46		Proteobacteria;Escherichia-Shigella_3	3.67	91.33	3.92	8.25	4.18	51.42
Bacteroidetes;Ornithobacterium_16	57.67	0	2.58	2.91	2.78	54.48		Firmicutes;Blautia_2	0	54	2.42	7.15	2.77	51.23		Proteobacteria;Escherichia-Shigella_4	0.67	82.33	3.66	2.8	3.89	55.31
Proteobacteria;Escherichia-Shigella_4	0.67	58.33	2.58	3.24	2.78	57.26		Bacteroidetes;Porphyromonas_7	0	51.67	2.31	8.96	2.65	53.88		Fusobacteria;Fusobacterium_2	0	68	3.04	10.4	3.24	58.55
Fusobacteria;Fusobacterium_2	0	56	2.51	2.29	2.7	59.96		Bacteroidetes;Ornithobacterium_2	47.67	0	2.13	7.84	2.44	56.32		Bacteroidetes;Ornithobacterium_16	57.67	0	2.58	2.91	2.75	61.3
Proteobacteria;Pseudomonas_1	27.67	80.67	2.37	2.47	2.56	62.51		Proteobacteria;Escherichia-Shigella_4	0.67	44	1.94	13.7	2.22	58.54		Bacteroidetes;Bacteroides_12	0	48	2.15	4.81	2.29	63.59
Proteobacteria;Psychrobacter_1	2	51.67	2.22	6.4	2.4	64.91		Bacteroidetes;Porphyromonas_6	43	0	1.92	3.42	2.2	60.74		Bacteroidetes;Ornithobacterium_2	47.67	0	2.13	7.84	2.27	65.86
Bacteroidetes;Ornithobacterium_2	47.67	0	2.13	7.84	2.3	67.21		Proteobacteria;Pseudomonas_1	27.67	70.67	1.92	2.64	2.2	62.94		Proteobacteria_2	0	46.67	2.09	13.33	2.22	68.09
Bacteroidetes;Porphyromonas_6	43	0	1.92	3.42	2.07	69.28		Bacteroidetes;Ornithobacterium_14	39.67	0	1.78	3.75	2.03	64.97		Bacteroidetes;Porphyromonas_6	43	0.33	1.91	3.39	2.03	70.12
								Fusobacteria;Fusobacterium_2	0	39.67	1.78	3.17	2.03	67
								Bacteroidetes;Ornithobacterium_6	39	0	1.75	9.83	2	69
[M]								[N]
Species	Machos Av.Abund	Partido Av.Abund	Av.Diss	Diss/SD	Contrib%	Cum.%		Species	Machos Av.Abund	Rasito Av.Abund	Av.Diss	Diss/SD	Contrib%	Cum.%
Fusobacteria;Fusobacterium_1	103	58.67	3.05	2.5	9.23	9.23		Fusobacteria;Fusobacterium_1	103	160.67	2.77	1.04	7.73	7.73
Firmicutes;Blautia_2	0	54	2.42	7.15	7.32	16.55		Proteobacteria;Pseudomonas_1	80.67	28.33	2.34	2.22	6.54	14.27
Fusobacteria;Fusobacterium_5	77.33	27	2.25	1.94	6.82	23.37		Proteobacteria;Psychrobacter_1	51.67	4.67	2.1	5.21	5.87	20.15
Proteobacteria;Otariodibacter_6	3.67	52.67	2.19	3.37	6.64	30.02		Proteobacteria;Escherichia-Shigella_3	128.67	91.33	1.84	1.53	5.14	25.28
Proteobacteria;Escherichia-Shigella_3	128.67	105	1.63	1.74	4.92	34.94		Fusobacteria;Fusobacterium_5	77.33	114.33	1.81	1.45	5.04	30.32
Fusobacteria;Fusobacterium_8	29.67	0	1.33	0.67	4.02	38.96		Bacteroidetes;Bacteroides_12	10.67	48	1.67	1.98	4.67	34.99
Fusobacteria;Fusobacterium_2	56	39.67	1.17	1.54	3.54	42.5		Bacteroidetes;Porphyromonas_7	37.67	11	1.52	1.89	4.25	39.24
Bacteroidetes;Alistipes_3	0	24	1.07	2.26	3.25	45.75		Proteobacteria;Escherichia-Shigella_4	58.33	82.33	1.44	1.27	4.03	43.27
Firmicutes_5	2.33	25.33	1.03	7.18	3.12	48.87		Proteobacteria;Escherichia-Shigella_2	140.33	113.33	1.42	1.57	3.96	47.22
Bacteroidetes;Porphyromonas_7	37.67	51.67	1	1	3.04	51.91		Bacteroidetes;Bacteroides_1	141.33	114.33	1.4	1.53	3.9	51.12
Proteobacteria;Pseudomonas_1	80.67	70.67	0.99	1.37	3.01	54.92		Fusobacteria;Fusobacterium_8	29.67	0	1.33	0.67	3.71	54.83
Bacteroidetes;Bacteroides_1	141.33	127.33	0.96	1.39	2.92	57.85		Fusobacteria;Fusobacterium_3	4.33	33.67	1.31	1.7	3.67	58.5
Proteobacteria;Escherichia-Shigella_2	140.33	150	0.96	1.33	2.91	60.75		Bacteroidetes;Porphyromonas_1	32	5	1.21	1.77	3.37	61.87
Firmicutes;Lachnoclostridium_1	26	5.67	0.91	2.1	2.76	63.51		Firmicutes;Lachnoclostridium_1	26	1.67	1.09	2.69	3.04	64.91
Proteobacteria;Psychrobacter_1	51.67	32.67	0.85	2.07	2.58	66.08		Actinobacteria;Arcanobacterium_1	25.33	1.67	1.06	2.43	2.96	67.87
Firmicutes;Ruminococcaceae UCG-002_1	0	16.67	0.75	1.9	2.26	68.34		Fusobacteria;Fusobacterium_2	56	68	0.95	1.25	2.67	70.54
Actinobacteria;Arcanobacterium_1	25.33	9.67	0.7	1.49	2.12	70.47		Proteobacteria_2	26	46.67	0.93	5.29	2.58	73.12
								Firmicutes_5	2.33	22.33	0.9	1.27	2.5	75.62
								Bacteroidetes;Porphyromonas_5	0	19	0.85	7.31	2.37	77.99
								Bacteroidetes;Porphyromonas_14	0	16	0.72	3.04	2	79.99
[O]
Species	Partido Av.Abund	Rasito Av.Abund	Av.Diss	Diss/SD	Contrib%	Cum.%
Fusobacteria;Fusobacterium_1	58.67	160.67	4.57	4.56	11.13	11.13
Fusobacteria;Fusobacterium_5	27	114.33	3.91	3.72	9.53	20.66
Proteobacteria;Otariodibacter_6	52.67	7	2.04	3.29	4.98	25.65
Firmicutes;Blautia_2	54	9.67	1.98	3.46	4.84	30.49
Proteobacteria;Pseudomonas_1	70.67	28.33	1.89	2.23	4.62	35.11
Bacteroidetes;Porphyromonas_7	51.67	11	1.82	6.75	4.44	39.55
Bacteroidetes;Bacteroides_12	8.33	48	1.78	2.48	4.33	43.88
Proteobacteria;Escherichia-Shigella_4	44	82.33	1.72	1.31	4.18	48.06
Proteobacteria;Escherichia-Shigella_2	150	113.33	1.71	1.51	4.17	52.23
Fusobacteria;Fusobacterium_2	39.67	68	1.27	2	3.09	55.32
Fusobacteria;Fusobacterium_3	5.67	33.67	1.25	1.69	3.06	58.38
Proteobacteria;Psychrobacter_1	32.67	4.67	1.25	3.9	3.06	61.44
Proteobacteria_2	24.33	46.67	1	3.95	2.44	63.87
Bacteroidetes;Porphyromonas_1	25.33	5	0.91	3.45	2.22	66.09
Proteobacteria;Escherichia-Shigella_3	105	91.33	0.89	1.37	2.17	68.26
Bacteroidetes;Bacteroides_1	127.33	114.33	0.85	1.74	2.07	70.34
Bacteroidetes;Alistipes_3	24	5.33	0.84	1.62	2.04	72.37

## Sheet: Table_S2
Table S2: Functional molecular pathways (reported by their KEGG identify number; e.g. ko00010) and their count number predicted from V2 region
pathway	Cantiles-18-1	Cantiles-18-2	Cantiles-18-3	Coloradito-18-1	Coloradito-18-2	Coloradito-18-3	Granito-18-1	Granito-18-2	Granito-18-3	Machos-18-1	Machos-18-2	Machos-18-3	Partido-18-1	Partido-18-2	Partido-18-3	Rasito-18-1	Rasito-18-2	Rasito-18-3	Sum_V2
ko00010	1000.11	1105.28	317.837	365.949	2465.99	153.095	1480.03	799.926	1285.18	1181.27	371.337	380.288	1606.09	644.669	681.166	1501.35	591.575	327.74	16258.9
ko00020	820.466	902.468	298.239	380.794	2500.19	190.009	1417.19	853.568	1385.24	1171.16	367.921	379.519	1486.7	591.959	607.361	1263.13	529.952	284.59	15430.5
ko00030	1344.75	1521.82	431.683	436.001	3038.77	202.227	1871.63	1024.85	1711.43	1414.89	450.034	451.404	2102.06	846.181	883.569	1904.75	737.882	417.024	20791
ko00040	630.966	692.286	196.762	250.559	1541.64	73.3623	772.78	452.898	697.031	798.489	246.629	268.178	1121.96	444.011	474.04	960.422	403.304	234.73	10260
ko00051	1035.72	1101.72	322.151	351.961	2271.01	116.644	1221.83	693.9	1057.26	1003.05	323.407	333.59	1533.81	601.816	613.54	1524.76	605.218	303.468	15014.9
ko00052	904.29	991.184	281.408	310.683	1858.04	74.3807	1045.42	586.253	910.095	979.665	310.501	325.435	1418.53	556.103	598.588	1343.4	558.948	295.933	13348.9
ko00053	543.033	501.219	140.729	218.506	1421.82	75.9378	770.973	436.093	612.499	534.817	167.228	182.45	823.912	318.882	303.678	766.707	318.65	148.469	8285.6
ko00061	1256	1474.52	399.44	459.929	3408.46	271.126	2030.05	1130.21	1928.02	1528.4	475.991	477.157	2113.97	839.735	910.206	1726.58	662.508	421.659	21514
ko00071	446.89	454.635	131.131	189.447	1242.34	93.2508	584.357	352.153	567.385	657.433	195.172	210.598	815.739	311.538	306.005	645.472	259.125	149.18	7611.85
ko00072	456.375	518.288	127.062	152.725	1497.95	126.15	714.712	385.75	758.805	796.4	199.05	238.5	861.125	314.175	295.625	646.3	235.525	0	8324.52
ko00100	3.25	3.5	1.5	1.625	20.8125	4.625	1.5	0.25	1.9381	16.9375	2.75	4.0625	10.125	4.5625	3.1875	1.875	0	0	82.5006
ko00120	9.6667	34	10.3522	1.3333	36.1667	1.1856	28	0.7778	5.0744	35.7778	6.8889	13.1111	13.4811	6.9633	22.8889	39.5556	19.2222	15.6667	300.112
ko00121	87	306	93.17	12	325.5	10.67	252	7	43	322	62	118	121.33	62.67	206	356	173	141	2698.34
ko00130	570.174	538.981	173.873	321.888	2193.99	166.481	1113.28	722	1060.88	768.212	243.531	252.774	1041.48	423.233	370.241	820.39	346.02	179.045	11306.5
ko00140	29.5278	43.8861	13.0139	13.1222	81.3278	5.3222	26.3222	18.8889	25.7856	55.7111	13.2	17.4444	58.5556	22.7556	26.25	46.6722	21.35	15.9472	535.083
ko00190	403.102	467.35	138.202	162.453	1107.15	78.2406	696.308	382.735	683.663	554.674	171.442	172.976	703.051	277.624	288.422	609.779	249.068	134.624	7280.87
ko00230	756.211	844.653	241.628	291.804	1977.5	139.68	1190.02	656.645	1074.27	920.98	289.577	293.673	1288.08	513.977	532.42	1113.2	435.603	259.744	12819.7
ko00240	936.347	1074.87	311.069	330.899	2318.22	168.267	1459.67	785.166	1330.19	1101.49	349.49	346.814	1537.11	615.618	652.765	1366.62	529.856	313.11	15527.6
ko00250	1284.13	1500.27	448.391	448.333	2913.91	207.186	1772.91	950.557	1602.94	1546.13	484.457	495.837	2140.59	852.703	932.334	1888	759.256	434.824	20662.8
ko00253	555.506	647.5	156.836	210.078	1682.24	130.319	0	0	912.68	693.883	211.139	213.839	885.848	353.136	372.206	758.6	0	0	7783.81
ko00260	950.458	1044.69	312.208	370.419	2443.91	182.525	1433.29	829.638	1346.15	1162.75	364.638	369.243	1614.07	643.237	659.679	1364.24	548.582	299.449	15939.2
ko00270	952.677	1113.87	299.975	335.979	2422.29	161.973	1449.91	807.344	1331.78	1136.23	350.672	365.61	1632.56	644.956	696.771	1398.31	533.33	338.184	15972.4
ko00280	382.488	425.312	135.667	143.576	993.747	85.1666	552.391	313.839	546.752	593.933	170.385	183.643	701.133	268.348	280.553	558.509	224.803	118.875	6679.12
ko00281	332.246	0	93.4575	176.093	1059.81	78.3338	507.812	327.375	0	583.506	167.624	188.371	665.794	251.96	246.999	497	212.625	108.875	5497.88
ko00290	1698.76	1920.65	561.8	628.375	4246.67	326.488	2559.92	1421	2308.65	1961.64	617.218	624.927	2843.26	1135.35	1222.22	2357.91	927.955	547.246	27910.1
ko00300	1135.15	1352.05	388.348	404.35	2833.8	227.479	1782.54	957.184	1649.17	1347.75	417.12	424.26	1912.3	775.128	829.766	1667.49	650.975	377.885	19132.7
ko00310	242.043	251.709	68.0548	101.933	683.769	51.44	343.349	206.914	338.343	330.609	97.5167	107.876	433.897	165.723	163.891	343.453	138.619	77.9363	4147.07
ko00311	110.816	80.9343	16.3671	63.9743	329.221	4.8	185.2	111.857	157.92	142.393	49.5386	48.8157	218.551	76.6614	79.0814	150.171	68.5143	35.6571	1930.47
ko00312	108.927	130.085	35.5175	64.405	312.413	0	157.4	0	160.572	166.238	53.2925	52.4275	269.465	107.507	98.1425	165.9	71.45	47.7	2001.44
ko00330	645.296	706.153	210.131	247.853	1627.36	114.824	955.538	551.821	887.775	784.029	247.625	255.18	1118.13	441.921	467.511	928.975	377.918	214.641	10782.7
ko00340	970.429	1091.3	352.37	309.159	1956.63	196.101	1349.61	698.58	1150.99	1033.56	319.133	317.808	1482.74	589.421	672.687	1232.63	517.51	269.373	14510
ko00350	366.965	359.792	97.8758	170.372	1060.46	66.6477	522.079	327.581	475.012	506.889	153.96	168.094	660.609	254.355	246.096	547.332	223.626	124.454	6332.2
ko00360	410.97	409.535	110.299	188.899	1156.73	61.2212	558.725	360.731	529.999	571.014	176.585	196.201	764.667	288.163	280.016	639.511	269.361	153.522	7126.15
ko00361	98.321	92.929	18.982	42.882	238.605	3.86	91.64	67.9	94.745	114.475	36.177	42.071	166.286	60.963	54.307	154.47	67.01	33.085	1478.71
ko00362	214.706	216.691	48.5184	97.0884	623.659	34.1458	294.338	178.579	274.812	300.78	88.3029	102.535	417.762	154.109	158.99	327.432	128.992	80.8318	3742.27
ko00363	0	0	0	0	0	0	0	0	0	0	0	0	0	0	0	0	0	126.905	126.905
ko00380	238.567	255.569	65.4177	103.437	773.166	61.4842	420.517	234.237	395.151	374.695	103.055	117.422	444.955	169.559	172.78	338.457	0	0	4268.47
ko00400	903.015	1041.11	307.841	349.456	2398.29	187.114	1417.93	807.485	1353.19	1085.73	340.291	339.466	1575.87	634.73	664.672	1293.93	512.89	296.722	15509.7
ko00410	606.121	608.141	170.714	242.286	1495.39	83.6388	0	0	777.118	752.894	237.274	252.371	1084.53	406.496	429.374	845.056	0	0	7991.4
ko00430	720.444	791.612	233.816	257.613	1779.49	101.185	1060.08	571.043	995.43	859.069	268.806	272.944	1170.2	456.054	484.731	1063.03	420.6	224.891	11731
ko00440	130.691	126.716	31.8971	63.8829	463.971	38.8286	285.821	153.286	237.454	158.843	45.5543	46.7629	229.17	90.4386	98.04	152.979	58.2571	32.9593	2445.55
ko00450	819.28	958.473	260.701	334.452	2380.26	154.295	1359.91	790.868	1269.69	1112.68	341.387	373.213	1476.13	587.679	613.693	1381.33	538.347	336.912	15089.3
ko00460	511.466	674.741	207.978	180.546	1259.01	93.725	0	0	681.124	747.614	216.889	243.323	908.534	368.044	416.703	845.864	0	0	7355.56
ko00471	1614.21	1925.42	549.823	545.92	4021.38	311.47	2483.52	1331	2343.54	1961.28	611.837	615.377	2652.02	1066.2	1132.4	2414.26	917.633	571.047	27068.4
ko00472	128	185	48	66	310	39	215	87	164	38	5	22	325	128	130	328	94	63	2375
ko00473	1393.28	1560.79	431.873	528.027	3590.8	238.18	2183.75	1180.11	2000.55	1675.6	523.893	540.613	2386.03	939.153	967.76	2121.35	829.733	493.397	23584.9
ko00480	658.36	675.54	185.353	326.329	2263.58	160.555	1253.78	761.51	1197.21	970.403	292.711	308.491	1229.42	488.323	462.401	983.248	390.195	224.874	12832.3
ko00500	801.492	905.446	256.716	288.172	1806.63	89.7097	983.758	548.434	853.717	961.321	302.156	316.892	1321.87	528.306	582.981	1230.47	500.075	286.12	12564.3
ko00510	14.9545	20.4545	9.8714	4.6727	12.5409	0.8486	20.6364	7.8636	18.4095	21.0909	7.6364	7	36.2877	16.3486	17.6818	30.9545	12.6364	5.7273	265.616
ko00511	586.954	824.871	337.854	217.958	941.694	52.3213	636.725	337.125	627.649	918.331	297.014	298.266	1049.84	437.82	557.151	1006.92	502.337	259.598	9890.43
ko00520	992.4	1098.86	329.396	328.594	2224.08	136.848	1345.21	703.408	1126.75	1025.95	324.322	326.639	1481.9	591.1	645.897	1430.43	568.639	290.552	14971
ko00521	1008.26	1234.37	382.767	281.036	1694.94	91.1533	1299.28	709.741	1272.66	1259.07	421.697	399.09	1487.12	610.79	709.863	1597.43	652.056	351.024	15462.3
ko00531	0	0	0	0	273.9	0	231.229	0	0	0	0	0	0	0	164.449	0	0	0	669.577
ko00540	834.724	953.179	313.561	469.715	3635.75	289.323	1896.52	1175.67	1941.07	1489.8	476.343	516.843	1796.05	738.902	692.108	1723.94	652.22	435.77	20031.5
ko00550	1452.05	1659.69	474.89	521.904	3687.02	281.964	2214.13	1229.07	2091.28	1738.59	539.888	553.055	2420.84	969.907	1008.56	2084.15	823.084	480.739	24230.8
ko00561	415.286	445.186	119.619	150.175	1082.86	76.9191	644.583	327.563	532.116	486.833	146.261	151.177	705.403	278.164	300.658	564.602	218.872	127.463	6773.74
ko00562	136.028	164.487	48.7343	60.0913	412.933	33.9452	223.425	127.42	218.773	214.289	62.4935	62.8109	245.177	102.439	108.024	203.114	0	0	2424.18
ko00564	590.079	644.189	171.869	250.101	1774.54	122.464	977.559	562.476	891.219	761.656	232.095	244.204	1032.56	408.522	410.96	864.897	338.73	211.854	10490
ko00591	157.903	210.713	48.0233	32.44	318.967	29.6667	182.412	54.7783	111.075	222.05	63.69	75.57	241.703	97.7267	132.69	313.472	0	0	2292.88
ko00600	148.202	238.377	84.1055	61.065	303.517	20.0205	162.41	95.1	165.922	262.507	73.6325	81.4775	295.514	125.248	156.167	263.815	0	0	2537.08
ko00620	979.721	1105.83	310.247	397.341	2721.43	198.717	1590.92	895.325	1411.65	1209.09	370.568	384.687	1659.58	667.404	694.029	1418.04	552.416	335.476	16902.5
ko00621	0	355.961	77.4843	0	1235.63	0	616.486	0	575.066	0	0	0	0	0	257.377	0	0	0	3118
ko00626	0	230.673	0	0	0	0	0	0	325.234	0	0	0	0	0	0	0	0	0	555.907
ko00627	146.538	156.915	36.5603	77.81	499.082	30.0803	231.81	142.933	221.498	265.422	77.9783	90.0217	280.146	108.925	109.302	265.527	111.497	0	2852.05
ko00630	808.528	816.06	232.179	372.076	2265.93	139.427	1193.93	737.768	1127.31	1006.7	317.241	337.876	1467.63	562.242	541.923	1177.54	496.803	271.976	13873.1
ko00633	302.811	316.448	69.49	147.213	999.727	34.4182	379.514	259.909	402.21	522.536	165.031	186.129	605.929	228.506	203.058	596.473	235.1	148.789	5803.29
ko00640	705.411	765.501	207.145	275.175	1859.78	123.344	1014.74	577.142	941.892	893.65	276.239	289.093	1198.13	461.598	471.252	1033.3	404.427	239.712	11737.5
ko00643	85.5933	111.612	0	53.0756	485.833	47.2	186.011	110.333	191.789	309.933	76.6533	101.316	198.493	82.2578	86.3089	234.678	0	0	2361.09
ko00650	654.085	696.461	183.02	295.702	2008.33	135.253	1046.34	619.01	955.228	935.317	288.495	317.175	1216.6	473.138	480.819	1080.57	421.297	269.254	12076.1
ko00660	1438.17	1544.04	448.545	616.507	4005.6	320.48	2141.58	1289	1912.29	1713.33	535.207	556.587	2539.44	1028.37	1050.56	2010.32	805.783	468.017	24423.8
ko00670	1282.62	1486.3	460.086	464.57	3162.52	260.817	1948.9	1070.29	1777.3	1583.74	494.646	497.588	2166.15	882.531	927.208	1898.73	746.779	439.616	21550.4
ko00680	419.639	488.055	142.63	157.816	1052.3	77.0189	621.658	338.61	561.863	508.182	157.643	160.488	687.211	276.107	289.923	612.831	248.43	138.503	6938.91
ko00710	1257.19	1445.23	423.521	437.611	3011.44	221.758	1888.75	1023.28	1694.81	1404.8	447.335	452.138	2011.9	813.468	851.546	1834.18	720.7	411.439	20351.1
ko00720	916.264	1029.01	322.38	380.284	2563.3	191.48	1488.62	853.275	1440.45	1233.9	382.782	392.997	1595.5	629.917	659.873	1362.1	558.735	306.273	16307.1
ko00730	1236.62	1412.19	396.83	405.804	2690.42	191.863	1647.81	866.972	1490.06	1361.33	420.57	446.801	2082.24	816.508	900.479	1727.29	679.545	428.012	19201.3
ko00740	818.289	867.477	247.272	299.203	2030.55	142.168	1130.48	649.056	1108.49	986.837	307.999	327.831	1441.58	556.836	557.457	1181.9	460.875	286.909	13401.2
ko00750	992.585	1063.84	332.592	405.373	2577.94	175.651	1492.4	885.918	1453.89	1299.69	415.941	419.549	1728.65	681.722	699.82	1471.66	618.962	319.59	17035.8
ko00760	950.853	1058.3	306.963	334.317	2247.54	159.753	1276.72	726.131	1230.66	1136.51	357.531	358.147	1552.69	610.491	639.892	1323.06	526.75	302.321	15098.6
ko00770	1310.23	1499.6	440.157	505.503	3360.39	245.221	1980.57	1127.27	1893.92	1609.64	509.573	517.48	2280.5	908.167	977.993	1936.13	760.14	454.81	22317.3
ko00780	1389.25	1520.55	505.922	625.004	4217.92	319.058	2160.26	1260.73	2112.09	2006.9	637.524	674.252	2630.49	1056.09	1090.48	2327.11	938.12	563.418	26035.2
ko00785	842.71	846.09	346.74	424.92	2715.8	247.47	1626.68	1021.84	1580.38	1240.95	395.17	391.71	1484.19	624.7	572.07	1195.77	541.3	241.05	16339.5
ko00790	1048.64	1121.37	380.072	464.438	3110.3	265.042	1732.09	982.251	1650.11	1459.46	459.717	465.769	1901.62	769.874	775.409	1558.97	643.925	344.307	19133.4
ko00860	544.664	611.998	157.921	178.096	1361.75	99.8074	823.303	410.113	701.154	667.196	196.23	216.249	993.77	380.562	413.894	816.392	295.46	220.444	9089.01
ko00900	1011.96	1162.69	331.886	331.976	2456.04	189.691	1527.37	789.631	1385.49	1158.3	356.345	367.457	1669.15	661.496	711.134	1442.02	551.8	329.576	16434
ko00906	2.7059	8.1176	1.2941	0	12.1765	0.7647	38.1765	22	34.0794	8.4118	3.8824	2.8235	4.8235	2.6471	2.5882	13.5882	1	4.2353	163.315
ko00908	473.303	557.523	183.54	154.23	1026.26	83.035	685.13	358.418	666.135	567.987	185.042	178.428	767.005	308.967	336.267	695.982	286.075	152.345	7665.67
ko00909	0	0	0	0	0	0	0	0	0.801	0	0	0	0	0	0	0	0	0	0.801
ko00910	698.177	725.677	202.668	325.822	2075.01	134.092	1122.71	668.194	1015.2	882.735	279.31	299.531	1259.83	492.717	488.219	1085.99	440.544	261.517	12458
ko00920	699.504	800.23	215.513	299.621	2056.64	140.514	1215.64	722.354	1103.68	898.359	268.631	293.004	1260.32	501.702	520.543	1058.89	409.45	262.23	12726.8
ko00930	190.424	172.869	40.07	105.906	608.779	36.2	232.186	164.857	244.794	293.207	86.8271	97.9957	377.86	137.116	135.284	258.829	0	0	3183.2
ko00941	0	0	0	0	0	0	0	0	0	23.4	0	0	0	0	0	0	0	0	23.4
ko00960	0	0	153.827	0	1312.9	0	0	0	0	0	0	0	0	0	0	0	0	0	1466.73
ko00970	1231.6	1462.09	411.282	431.574	3187.67	249.017	2022.97	1060.92	1871.95	1487.32	457.629	461.643	2059.07	823.338	870.938	1801.37	685.541	423.717	20999.6
ko00983	1094.15	1214.29	361.983	365.064	2496.36	167.305	1587.37	824.396	1334.09	1210.77	392.791	388.009	1775.93	712.606	775.291	1571.92	0	0	16272.3
ko01040	357.749	388.568	108.117	145.797	995.417	83.7427	481.681	286.311	477.891	483.317	140.601	147.615	651.223	253.535	260.761	456.829	178.52	103.486	6001.16
ko01051	3693.42	4485.18	1100.31	784.54	6073.2	370.27	4534.12	2026.67	3598.51	3071.9	937.34	986.42	5117.05	2007.73	2222.14	4878.53	1763.6	1028.76	48679.7
ko01053	180.48	151.114	43.6706	91.71	504.35	18.2169	205.662	151.5	202.27	210.375	72.635	75.73	323.513	121.294	113.847	258.475	114.737	57.4562	2897.04
ko01055	1838.21	2096.09	712.16	529.42	3324.55	212.14	2017.6	1265	2061.63	2205.95	761.17	729.71	2863.02	1174.87	1256.07	3024.6	1224.3	669.38	27965.9
ko01056	0	0	0	0	0	0	0	0	2.67	0	0	0	0	0	0	0	0	0	2.67
ko02010	701.192	748.65	188.459	310.479	2165.96	142.805	1095.52	642.678	980.441	893.238	271.797	295.921	1285.62	513.362	506.939	1063.17	409.701	261.055	12477
ko02020	477.005	474.204	118.121	214.895	1324.48	61.6827	645.642	402.594	608.813	584.025	182.774	199.393	852.156	322.794	322.096	706.231	287.504	164.445	7948.85
ko02030	960.374	1124.01	268.965	367.595	2477.93	135.775	1320.91	738.231	1229.96	816.688	241.82	256.621	1506.35	578.175	649.586	1156.52	436.762	244.956	14511.2
ko02040	931.129	980.221	226.777	322.353	2033.32	71.87	928.819	610.476	1129.27	705.686	221.057	225.819	1430.22	510.432	528.71	990.586	400.614	196.654	12444
ko02060	954.682	937.232	261.135	300.061	2027.27	74.9947	1090.06	588.14	827.277	814.586	255.077	277.699	1212.75	482.581	456.151	1534.45	575.568	248.367	12918.1
ko03008	52.3934	57.0078	16.558	21.982	161.131	13.47	103.809	54.0407	88.5424	68.1476	20.7295	21.2959	90.4734	36.8454	35.749	75.0495	28.9902	17.2788	963.493
ko03010	1203.37	1404.36	404.803	415.804	2998.77	237.372	1939.05	1028.35	1793.77	1403.51	436.716	435.876	1979.43	792.299	834.165	1709.37	661.571	395.769	20074.4
ko03013	44.1048	48.9111	15.0792	17.8324	113.617	8.5112	75.8018	39.8283	61.7671	55.3742	17.7264	17.4155	76.5664	31.3485	31.7521	63.4792	25.6803	14.2497	759.045
ko03015	0	0	0	0	0	0	2.5185	0	0	0	0	0	0	0	0	0	0	0	2.5185
ko03018	524.083	587.72	178.435	183.376	1298.77	98.8345	797.641	444.773	757.37	612.191	193.699	194.491	869.952	348.215	363.159	743.951	295.566	164.37	8656.59
ko03020	723.06	862.008	246.366	185.824	1209.68	86.584	844.179	432.701	762.078	684.115	220.829	218.794	1080.81	430.385	486.342	933.236	374.693	200.808	9982.49
ko03022	0	0	0	0	0	0	10.4615	0	0	0	0	0	0	0	0	0	0	0	10.4615
ko03030	949.876	1105.22	321.922	341.241	2475.28	188.12	1597.65	845.143	1438.42	1130.85	351.849	353.491	1569.82	631.375	674.625	1389.45	538.285	321.392	16224
ko03050	0	0	0	0.9083	1.8083	0	4.7083	0.2083	0.7367	1.5417	0.4167	0	0	0.25	0	0.3333	0	0	10.9116
ko03060	1165.54	1333.53	387.782	442.138	3123.35	242.139	1958.08	1062.68	1811.03	1415.76	441.403	441.139	1969.7	789.046	833.363	1665.11	652.12	384.876	20118.8
ko03070	816.125	853.218	232.845	367.437	2287.16	134.468	1280.34	765.577	1225.67	1013.54	323.231	337.024	1449.22	563.563	569.458	1213.18	492.751	284.909	14209.7
ko03410	756.092	851.012	237.556	288.18	2037.13	148.567	1240.07	682.509	1132.31	885.729	273.161	279.378	1273.99	510.077	523.713	1103.3	422.676	253.159	12898.6
ko03420	529.07	633.905	181.087	184.636	1350.19	103.06	878.996	446.473	789.837	628.567	196.265	197.112	879.285	353.553	385.107	782.56	302.058	183.127	9004.89
ko03430	1300.19	1490.21	428.123	460.877	3348.28	252.884	2095.47	1110.09	1873.17	1538.08	479.474	487.145	2144.59	858.736	921.614	1902.89	736.017	443.073	21870.9
ko03440	1216.24	1380.35	403.421	438.058	3125.78	241.038	1931.75	1058.12	1777.85	1453.75	453.973	460.372	2013.8	806.688	840.246	1775.49	691.847	407.989	20476.8
ko03450	21.6	26.6	7.6	0	3.4	0	0	0	1.335	0	0	0	10.6	4.6	1.4	31.8	11.2	0	120.135
ko04080	0	0	0	0	0	0	0	0	0	0.42	0	0	0	0	0	0	0	0	0.42
ko04112	1077.94	1308.57	380.331	370.934	2748.15	221.219	1774.52	935.939	1623.41	1294.41	399.152	402.345	1808.73	727.717	778.521	1564.25	603.269	370.386	18389.8
ko04122	1042.68	1160.24	312.264	441.68	3221.6	268.892	1769.49	1013.82	1654.66	1320.79	397.562	430.722	1841.85	725.173	733.771	1517.83	578.191	382.909	18814.1
ko04141	34.9741	41.523	13.2004	8.4365	63.8862	5.5335	36.8964	16.4928	30.1094	34.6949	10.9735	11.0393	52.5196	20.16	23.3633	42.4507	17.5696	8.1987	472.022
ko04146	183.042	211.075	72.0503	94.8497	638.05	55.6463	351.206	193.714	318.698	316.333	94.2626	96.7134	352.057	144.292	150.928	286.049	121.831	66.6671	3747.47
ko04210	14.2487	27.7787	10.3948	6.5781	49.1823	7.1184	20.5887	9.6774	25.0497	38.6823	9.5668	10.7003	31.7803	13.8097	15.8894	25.9032	11.6452	5.9677	334.562
ko04310	0.1165	0.2069	0.0524	0.1514	1.0439	0.2041	0	0	0.0263	0.5949	0.1545	0.1982	0.2012	0.0292	0.3382	0.0816	0	0	3.3993
ko04626	171.531	196.833	53.3989	62.5086	472.043	34.6003	274.055	141.781	238.476	189.186	59.0486	60.8886	283.403	112.309	124.32	240.162	88.1286	55.0926	2857.76
ko04910	76.9905	87.5197	22.6444	31.8067	219.994	0	125.179	72.9659	110.001	78.791	25.5259	0	122.1	50.4297	49.3387	103.657	40.5103	21.3113	1238.76
ko04974	23.92	28.4	15.5336	5.92	12.4	1.4936	20.08	9.2	24.1868	31.84	12.64	10.64	36.0664	15.1336	19.24	39.52	20.96	6.32	333.494
ko05100	37.8788	30.2758	6.3485	18.5636	95.6424	1.0727	40.8909	30.5455	40.8909	40.6182	14.1455	15.0909	67.3636	23.6909	20.5455	53.0545	23.3455	12.2091	572.173
ko05110	0	0	0	0	4.7917	0.7917	10.0417	3.25	7.0417	0	0	0	0	0	0	0	0	0	25.9168
ko05111	246.917	239.416	68.6076	104.725	668.319	37.0448	358.269	226.524	348.07	260.357	83.1248	86.2981	403.325	158.291	153.544	342.057	138.267	68.0838	3991.24
ko05120	127.926	146.433	39.675	37.605	301.989	16.1932	175.128	82.2264	158.832	145.311	45.8907	47.7293	207.49	78.9882	92.0943	184.213	71.4964	39.9575	1999.18
ko05142	10.4198	8.8559	1.7761	5.6932	29.1232	0.5317	14.8927	10.8537	13.3729	12.9256	4.2237	4.4076	18.899	7.1227	6.4163	15.6854	6.3976	3.3915	174.989
ko05150	4.5455	5.3333	0.9848	5.6364	40.4091	3.9394	58.303	15.8788	27.9697	19.4242	5.5758	1.9697	7.1515	2.2121	13.0606	1.1515	0	4.4848	218.03

## Sheet: Table_S3
Table S3: Functional molecular pathways (reported by their KEGG identify number; e.g. ko00010) and their count number predicted from V3 region
pathway	Cantiles-18-1	Cantiles-18-2	Cantiles-18-3	Coloradito-18-1	Coloradito-18-2	Coloradito-18-3	Granito-18-1	Granito-18-2	Granito-18-3	Machos-18-1	Machos-18-2	Machos-18-3	Partido-18-1	Partido-18-2	Partido-18-3	Rasito-18-1	Rasito-18-2	Rasito-18-3	Sum_V3
ko00010	1104.23	975.801	271.209	576.766	3225.79	160.753	1399.59	1162.31	1460.06	1316.93	504.22	440.49	1997.31	750.705	707.303	1514.29	651.117	366.487	18585.3
ko00020	1098.14	943.31	283.787	676.161	3772.46	219.4	1788.63	1399.16	1857.05	1340.56	507.409	458.7	1909.97	702.763	663.52	1508.91	632.159	404.084	20166.2
ko00030	1502.03	1285.86	342.3	713.273	4067.39	205.516	1890.99	1481.83	1946.81	1533.94	599.584	538.911	2738.17	1031.42	961.894	2000.03	857.654	461.442	24159
ko00040	659.046	553.143	163.363	271.525	1587.86	85.3469	577.813	473.11	602.983	814.856	317.36	287.552	1135.54	428.355	414.443	936.15	363.454	240.4	9912.29
ko00051	1118.76	983.175	273.628	459.875	2777.87	133.444	991.521	827.264	1036.3	1075.52	416.368	388.034	1803.12	684.89	643.971	1512.08	624.194	333.971	16084
ko00052	1011.1	836.813	237.037	300.433	1897.18	99.9252	658.041	532.869	703.259	1111.1	440.562	405.768	1713.38	634.617	604.743	1464.61	596.283	340.312	13588
ko00053	446.407	430.573	131.692	303.856	1781.73	89.7911	618.117	540.542	634.081	498.998	170.65	177.533	727.499	297.374	279.834	628.548	245.694	146.817	8149.73
ko00061	1696.04	1455.37	406.381	944.879	5406.67	273.389	2738.51	1992.29	2799.92	1908.28	724.245	689.162	3226.74	1177.39	1120.08	2087.03	897.077	533.414	30076.9
ko00071	592.688	535.035	166.609	466.465	2455.18	124.587	740.27	838.565	780.548	986.158	368.097	303.9	1128.7	409.499	396.131	680.376	263.642	180.775	11417.2
ko00072	601.775	599.355	206.205	578.258	3055.64	173.165	1217.69	1139.91	1279.09	1136.27	403.6	311.015	1363.17	544.138	497.97	536.625	179.05	137.05	13960
ko00100	8.75	8.9375	4.5	10.6456	44.1669	4.625	4	19	2.6875	19.375	6.7919	2.375	9.0419	5.8956	3.9581	3.875	0.75	0.9169	160.292
ko00120	69.3522	55.5	19	37.2222	61.5556	1	2.5556	85.8889	0.7778	127.111	60.0556	38.7778	120.148	42.63	42.2222	93.9444	34.6111	21.8889	914.241
ko00121	600.17	488.5	159	75	527	9	23	23	7	938	423.5	341	1065.33	383.67	375	832.5	308.5	197	6776.17
ko00130	650.935	590.677	191.097	562.367	3331.61	167.936	1415.95	1096.44	1411.77	835.83	301.958	295.236	1151.06	449.887	435.493	806.835	310.29	227.702	14233.1
ko00140	18.5444	20.7294	7.3517	30.8161	113.923	6.8239	5.0072	51.5667	5.2667	55.3072	20.9411	13.2794	37.6483	14.7239	14.4439	28.1111	8.1444	0	452.628
ko00190	564.382	476.733	141.793	260.096	1490.02	84.91	693.152	493.769	715.697	689.502	267.775	232.381	1010.09	377.969	351.791	741.654	303.782	194.587	9090.08
ko00195	0	0	0	241.44	1404.56	0	0	0	0	553.706	216.562	0	951.696	352.579	330.306	0	0	151.975	4202.82
ko00230	934.279	814.509	228.835	467.66	2762.43	142.48	1187.87	905.693	1243.08	1078.65	411.661	378.123	1695.58	631.685	598.777	1273.43	525.644	318.158	15598.5
ko00240	1200.43	1033.99	285.304	576.011	3369.84	173.084	1565.08	1172.21	1634.82	1330.07	510.805	457.235	2122.49	790.997	746.538	1621.21	684.625	400.021	19674.8
ko00250	1735.2	1444.85	406.101	743.319	4307.63	232.024	1938.29	1484.46	2009.36	1958.85	767.935	667.289	3024.47	1116.42	1044.11	2245.22	948.767	557.153	26631.5
ko00260	1151.92	984.773	284.698	622.697	3542.49	195.622	1615.59	1269.49	1662.98	1362.56	517.372	464.869	2105.25	786.776	739.76	1510.92	632.279	383.724	19833.8
ko00270	1163.11	986.117	275.214	544.573	3187.18	169.075	1578	1146.62	1602.8	1276.54	489.448	446.5	2165.19	808.948	762.704	1522.72	653.797	382.654	19161.2
ko00280	564.581	499.321	157.458	417.673	2228.72	126.843	898.642	848.991	935.124	907.701	342.975	272.935	1113.75	412.5	383.125	656.932	259.828	167.877	11195
ko00281	506.274	0	0	450.199	2522.76	132.934	608.981	741.163	641.587	925.891	343.595	290.619	1030.13	375.58	370.684	470.96	148.05	128.607	9688.02
ko00290	2225.08	1853.41	538.193	1053.1	6251.77	321.4	2432.86	1905.66	2510.47	2415.98	929.723	815.402	3982.56	1498.22	1403.64	2687.23	1099.58	679.764	34604
ko00300	1598.15	1344.47	372.381	713.389	4061.05	215.711	1909.75	1420.39	1980.71	1714.27	667.235	593.372	2906.71	1085.56	1014.05	2016.43	858.655	504.462	24976.7
ko00310	291.471	276.896	87.5293	229.038	1312.01	66.5537	482.767	431.485	501.715	423.75	153.155	134.737	564.593	211.381	201.442	357.556	132.326	96.6007	5955
ko00311	39.3286	36.3514	9.38	28.9086	200.706	6.9757	27.7329	29.0286	33.4571	87.9329	28.3243	32.29	85.3571	23.8143	29.8086	68.8571	25.5143	21.2386	815.006
ko00312	104.325	67.0325	18.5825	0	177.067	10.7075	0	0	59.05	130.382	47.4	50.7575	312.582	130.343	119.832	198	71.4	46	1543.46
ko00330	806.339	676.994	191.043	382.493	2173.2	118.298	869.169	701.785	895.733	989.146	385.139	344.426	1463.87	525.707	508.006	1054.48	432.841	271.293	12790
ko00340	1360.28	1107.22	320.437	592.484	3450.03	197.672	1677.54	1247.11	1728.02	1441.94	551.99	451.751	2260.53	857.801	785.07	1627.08	715.153	403.654	20775.8
ko00350	327.079	306.218	94.8474	229.359	1180.97	63.3423	527.627	491.757	534.208	442.705	165.332	142.027	560.157	223.497	199.464	479.055	192.1	123.856	6283.6
ko00360	383.261	348.837	108.62	248.768	1226.47	61.3631	453.331	495.654	468.573	534.611	210.966	177.693	671.533	258.311	236.755	592.995	222.619	152.021	6852.39
ko00361	51.306	54.24	16.666	77.959	218.081	8.232	6.106	138.86	7.88	115.76	48.047	36.826	115.667	39.161	36.833	112.934	39.48	27.967	1152.01
ko00362	205.012	196.937	60.7576	180.095	841.535	35.6874	234.753	332.828	252.335	336.663	127.749	103.948	416.654	150.966	148.19	276.369	104.279	75.1329	4079.89
ko00363	0	0	0	171.92	0	0	0	348.283	0	549.31	234.073	0	0	0	0	0	0	0	1303.59
ko00364	0	0	0	80.6575	0	0	0	161.325	0	106.95	43.85	0	0	0	0	0	0	0	392.783
ko00380	284.259	276.35	88.5258	264.109	1408.52	75.2077	545.382	520.26	565.066	458.197	165.305	139.062	583.323	228.408	209.247	332.705	0	0	6143.93
ko00400	1288.6	1059.51	307.17	622.212	3643.91	195.226	1722	1269.29	1764.38	1414.48	542.049	478.048	2308.88	869.104	819.746	1565.62	658.732	402.079	20931
ko00410	650.735	568.369	174.32	347.906	1955.14	0	0	608.119	655.138	865.462	328.546	0	1144.21	423.986	395.757	914.293	375.419	240.982	9648.38
ko00430	781.038	696.577	199.998	375.71	2223.62	118.787	783.972	685.931	819.131	856.357	328.7	321.897	1391.58	489.428	462.321	1006.42	403.262	234.667	12179.4
ko00440	132.638	121.59	36.6543	117.111	660.158	36.285	436.697	301.243	438.593	123.481	39.9429	46.79	254.547	99.1129	92.9757	155.321	60.1571	37.8693	3191.17
ko00450	1088.83	937.233	269.297	550.868	3192.02	160.183	1512.79	1131.03	1542.07	1249.43	477.629	453.939	1963.33	712.073	696.54	1481.79	608.427	377.093	18404.6
ko00460	0	0	0	346.69	0	0	0	721.068	0	1036.68	417.961	0	0	0	0	0	0	0	2522.4
ko00471	2159.47	1864.13	505.163	972.863	5642.27	310.493	2836.96	2133.12	2954.62	2211.87	862.1	788.03	3810.66	1422.21	1318.75	2828.5	1210.6	673.003	34504.8
ko00472	198.33	214.5	64	81	279.67	8.33	14	28	48	107.67	41	55	369	118.84	126	349.5	97	103.67	2303.51
ko00473	1610.84	1438.67	398.107	726.04	4310.7	233.66	1961.17	1440.77	2056.77	1687.82	639.8	632.373	2885.66	1070.45	1004.27	2299.5	988.133	583.337	25968.1
ko00480	626.817	612.933	187.918	465.115	2942.56	174.204	1161.39	868.124	1198.09	788.102	271.937	302.326	1296.35	488.916	460.959	832.731	311.753	213.808	13204
ko00500	899.817	755.479	207.247	341.853	2004.4	98.0495	895.052	694.351	944.651	963.928	378.036	340.455	1515.23	558.05	538.241	1259.36	509.585	297.735	13201.5
ko00510	50.1441	33.8636	9.0455	23.0223	90.5914	3.6818	85.9091	64.8409	90.5682	63.1818	25.9323	15.6364	72.1973	27.4618	25.3632	79.7727	35.6591	19.5914	816.463
ko00511	1289.08	952.07	286.936	206.632	1225.85	93.7275	806.72	624.712	951.675	1535.66	660.1	529.136	1882.66	622.394	624.082	1872.21	741.35	462.188	15367.2
ko00520	1109.27	974.022	268.846	511.976	3070.03	152.581	1245.75	987.972	1298.91	1096.72	420.525	390.391	1881.92	695.842	661.852	1441.21	602.848	324.428	17135.1
ko00521	1547.69	1196.74	314.739	517.847	2849.45	145.273	1722.07	1293.5	1754.7	1800.82	733.837	591.572	2467.87	863.284	822.627	2029.39	864.167	470.133	21985.7
ko00531	302.497	225.304	68.7614	0	228.753	0	151.161	130.029	235.314	324.219	138.657	0	410.021	118.15	121.333	440.857	175.371	103.857	3174.29
ko00540	1297.01	1187.26	346.663	836.585	4957.05	262.282	2346.82	1671.8	2400.2	1549.42	584.3	588.285	2299.5	848.769	831.985	1812.77	658.9	486.77	24966.4
ko00550	1869.03	1610.29	446.566	858.578	5100.72	274.028	2416.2	1768.26	2512.67	1944.57	748.54	704.561	3335.15	1245.57	1160.65	2448.5	1044.43	604.169	30092.5
ko00561	440.178	400.579	112.535	243.272	1424.12	78.0653	547.693	442.128	564.962	511.268	189.125	177.825	902.718	345.344	317.723	557.313	246.259	139.121	7640.23
ko00562	231.314	191.945	62.4561	147.511	865.47	55.4122	391.952	346.135	386.957	285.374	113.897	0	414.145	163.339	148.587	276.819	112.404	68.5439	4262.26
ko00564	629.725	577.104	165.16	364.246	2246.12	117.775	917.907	680.026	940.179	703.661	256.236	262.247	1186.38	450.767	425.058	850.151	359.272	220.814	11352.8
ko00591	354.667	295	87.9167	131.082	454.668	23.305	159.972	292.417	169.4	478.055	202.473	142.305	521.362	200.722	195.582	466.167	175.583	110.057	4460.73
ko00600	371.704	271.837	83.0495	74.6705	426.425	25.1075	139.169	149.53	166.79	469.397	197.649	152.405	590.225	211.889	211.007	506.942	192.365	125.409	4365.57
ko00620	1196.87	1048.66	299.145	700.125	3986.33	199.958	1665.91	1342.1	1720.36	1448.85	545.422	488.641	2265.2	855.447	810.747	1514.54	646.727	384.581	21119.6
ko00621	0	262.374	81.9729	224.266	0	0	0	367.393	0	383.506	145.8	0	0	0	0	0	0	0	1465.31
ko00622	0	0	0	137.866	0	0	0	246.775	0	221.3	0	0	0	0	0	0	0	0	605.941
ko00623	0	0	0	345.046	0	0	0	639.657	0	668.634	249.604	0	0	0	0	0	0	0	1902.94
ko00624	0	0	0	26	0	0	0	75	0	22.7647	12.6471	0	0	0	0	0	0	0	136.412
ko00626	0	249.228	81.0107	0	0	0	0	0	0	0	0	0	0	0	0	0	0	0	330.239
ko00627	137.659	138.281	42.966	119.284	550.552	31.9043	117.819	214.397	127.977	230.124	86.568	77.4957	268.871	97.2647	93.549	232.428	92.89	58.0447	2718.07
ko00630	807.875	726.034	222.365	459.613	2698.06	146.03	897.808	750.412	948.736	1016.05	377.65	364.742	1495.84	554.468	527.374	1141.64	445.706	313.69	13894.1
ko00633	227.312	228.144	60.5282	156.548	827.052	45.0127	140.674	226.696	175.25	300.58	101.08	99.2009	397.424	175.416	153.777	398.515	184.018	110.289	4007.52
ko00640	805.255	724.961	216.24	474.122	2788.08	148.566	966.486	838.286	1010.22	1048.21	388.385	353.45	1525.58	573.111	538.992	1051.63	438.297	269.438	14159.3
ko00643	0	0	0	136.04	0	0	0	339.133	0	186.614	71.2522	0	0	0	0	0	0	0	733.04
ko00650	761.744	691.772	208.439	500.552	2758.83	144.133	990.499	930.019	1035.5	1045.44	390.253	350.232	1426.76	534.957	513.331	1079.6	448.694	287.498	14098.2
ko00660	1789.31	1527.06	461.995	997.428	5985.91	317.683	2103.97	1705.3	2158.77	1997.74	743.46	684.988	3312.67	1275.14	1208.49	2068.97	827.567	533.45	29699.9
ko00670	1810.98	1527.23	429.306	817.751	4761.11	255.506	2234.34	1665.49	2318.49	2071.33	805.12	700.456	3217.4	1197.28	1123.83	2348.22	987.907	581.362	28853.1
ko00680	531.018	455.151	128.773	262.006	1501.04	78.9385	585.601	482.352	621.021	610.225	232.713	198.918	957.141	367.189	340.801	715.163	303.108	177.75	8548.9
ko00710	1626.82	1384.8	380.719	765.692	4370.77	223.011	2144.18	1605.87	2201.47	1690.86	656.319	583.333	2796.41	1060.82	985.065	2183.77	947.9	530.643	26138.5
ko00720	1256.38	1078.33	316.938	664.099	3879.89	218.116	1698.43	1287.74	1758.52	1518.28	579.332	512.963	2198.55	818.387	766.51	1698.7	703.565	440.74	21395.5
ko00730	1687.92	1419.18	383.982	652.071	3612.16	183.418	1713.07	1298.32	1856.27	1827.27	719.82	637.936	3042.78	1112.89	1055.4	2313.7	995.273	577.823	25089.3
ko00740	1003.79	880.664	245.858	465.01	2799.39	157.44	1226.61	918	1287.45	1071.53	404.89	385.525	1669.72	625.742	590.857	1393.26	584.917	367.461	16078.1
ko00750	1270.24	1070.94	308.205	565.865	3489.18	204.243	1563.92	1125.67	1653.79	1564.56	594.76	561.513	2207.33	816.854	766.485	1795.25	728.975	453.983	20741.8
ko00760	1201.22	1027.05	284.719	518.292	3104.89	173.542	1465.49	1094.09	1540.99	1363.67	524.987	471.192	2090.96	789.217	727.103	1683.64	709.161	414.614	19184.8
ko00770	1822.74	1519.9	431.241	786.409	4645.87	253.137	1986.31	1509.51	2060.2	1979.12	772.665	690.899	3259.04	1200.67	1123.42	2339.89	1001.25	600.838	27983.1
ko00780	2056.25	1755.22	480.662	964.006	5939.58	356.558	2625.58	1990.93	2666.45	2306.15	875.076	795.042	3496.99	1337.49	1232.71	2954.63	1239.04	756.706	33829.1
ko00785	1041.8	918.8	283.33	812.695	4753.1	249.66	2444.63	1810.2	2490.2	1351.7	497.935	464.53	1873.66	711.375	647.165	1441.17	564.6	357.335	22713.9
ko00790	1534.64	1313.3	374.678	746.445	4479	249.563	2034.33	1529.6	2138.81	1784.48	676.602	613.697	2626.8	1002.53	927.149	2037.22	854.592	519.684	25443.1
ko00791	0	0	0	90.7129	0	0	0	76.8571	0	243.239	83.8586	0	0	0	0	0	0	0	494.667
ko00830	0	0	0	62.9283	286.161	0	0	0	0	163.818	61.6417	0	129.038	50.1422	49.6656	0	0	31.3528	834.747
ko00860	680.991	585.433	149.847	304.98	1791.79	92.3558	750.191	596.93	801.166	715.298	268.097	242.655	1255.66	471.1	453.576	973.308	420.196	258.377	10812
ko00900	1321.15	1151.1	321.822	624.242	3693.44	193.894	1581.65	1199.01	1655.51	1467.26	565.76	506.855	2395.58	899.677	837.69	1705.18	719.017	421.328	21260.2
ko00901	0	0	0	5.2	0	0	0	15	0	3.8	2.2	0	0	0	0	0	0	0	26.2
ko00903	221.584	209.766	74.2718	230.822	1070.23	0	0	454.264	0	390.4	149.52	102.642	423.032	0	153.907	247.986	96.6091	0	3825.04
ko00906	12.3529	8.4118	3.8824	20.1759	80.1771	1.5294	91.2941	61.4706	81.4706	28.7059	11.2359	3.1176	12.0594	5.47	5.9406	11.0588	2.4118	3.7065	444.471
ko00908	721.617	594.533	162.958	260.632	1505.48	91.29	748.408	559.112	799.737	795.8	320.775	280.257	1201	436.887	406.02	1014.88	434.9	247.167	10581.5
ko00910	749.198	676.354	201.57	449.551	2637.4	133.482	943.562	777.793	997.761	896.27	328.711	319.226	1368.04	517.81	496.624	1073.3	434.968	289.226	13290.9
ko00920	911.875	790.782	240.528	476.179	2816.39	139.41	1286	942.709	1288.4	1099.24	419.599	404.942	1641.21	593.308	590.763	1183.3	463.306	314.378	15602.3
ko00930	228.037	214.419	77.9986	254.151	1236.08	59.76	283.466	493.743	303.257	412.343	158.743	141.294	454.857	145.297	153.571	212.62	60.3143	53.4286	4943.38
ko00941	4.15	7.6	1.2	2.6	2.7	0	0	7.5	0	3.5	1.8	0.8	7.15	0	4	8.6	0.3	0	51.9
ko00943	0	0	0	0	1.2857	0	0	0	0	0	0	0	0	0	0	0	0	0	1.2857
ko00960	504.913	0	0	0	0	0	0	0	0	0	0	0	851.18	321.298	0	683.515	0	0	2360.91
ko00970	1663.32	1441.2	397.127	792.23	4647.83	244.151	2134.37	1586.24	2240.66	1789.24	686.277	615.806	3051.96	1148.83	1069.53	2202.54	939.003	542.058	27192.4
ko00983	1330.08	1112.64	301.846	608.687	3553.7	181.115	1667.74	1266.14	1733.63	1494.48	575.883	491.3	2255.58	849.747	805.457	1877.06	812.5	461.141	21378.7
ko01040	468.294	417.973	130.121	289.535	1742.99	100.652	575.627	484.46	594.373	632.849	233.359	222.547	928.756	341.075	322.821	544.246	204.713	138.335	8372.73
ko01051	3885.26	3372.6	851.66	1356.39	7671.88	398.48	3772.59	2990.4	3893.2	3005.4	1188.7	1052.89	6280.16	2500.26	2198.33	4872.84	2005.7	972.17	52268.9
ko01053	119.57	116.539	38.8737	78.5412	486.103	24.8612	110.277	125.169	118.606	163.449	58.0794	69.2706	191.624	66.37	73.0194	236.428	82.2875	68.1044	2227.17
ko01055	2263.47	1819.3	439.83	943.86	5346.94	276.16	2861.63	2110.7	2885.2	2346.2	935.27	793.03	3804.83	1285.21	1247.83	2809.17	1227.6	652.67	34048.9
ko02010	672.32	626.309	177.399	455.251	2749.33	136.938	911.04	770.642	944.474	792.26	282.019	278.463	1392.17	543.021	520.458	929.301	372.309	241.186	12794.9
ko02020	413.318	381.176	109.297	212.51	1425.19	72.5948	317.329	259.12	357.93	496.189	173.36	197.55	788.278	289.553	280.853	593.953	254.94	165.622	6788.76
ko02030	1320.65	1044.9	250.74	555.192	3429.43	127.556	639.348	580.704	735.288	1209.06	440.34	418.553	2166.54	762.71	749.863	1310.9	702.639	399.818	16844.2
ko02040	896.976	754.705	185.076	279.128	1728.24	66.1438	118.136	118.341	192.169	715.584	252.586	303.176	1329.01	417.596	420.864	970.896	506.371	309.631	9564.63
ko02060	707.933	763.034	202.883	331.084	2174.34	96.1558	615.431	496.609	616.014	525.201	179.712	230.862	1049.69	427.251	383.561	1010.01	399.684	167.285	10376.7
ko03008	67.8763	60.9617	17.7844	50.4437	308.038	13.5932	107.823	79.7963	115.794	108.644	39.27	29.3429	133.513	54.3183	51.4807	101.797	34.7854	25.1961	1400.46
ko03010	1623.94	1394.72	387.363	767.943	4470.2	232.321	2147.01	1588.21	2248.27	1753.21	676.153	604.621	2900.5	1088.03	1014.37	2161.66	917.572	532.236	26508.3
ko03013	64.0667	54.2509	14.7877	37.6671	226.478	9.8205	77.5362	56.422	85.0674	98.4232	36.1797	24.4559	121.718	50.2333	47.3386	93.1844	36.0045	24.4429	1158.08
ko03015	0	0	0	2.6911	15.3089	0	0	0	1.2593	8.1481	2.7163	0	1.6052	1.7281	1.7281	4	0	1.0867	40.2718
ko03018	674.13	579.178	161.183	332.749	1946.35	105.664	899.423	673.551	933.936	755.251	291.898	268.434	1216.73	447.005	419.251	893.672	372.411	220.264	11191.1
ko03020	995.105	782.504	208.754	344.921	1951.11	100.192	981.448	742.282	1026.93	1009.14	404.994	335.011	1639.69	605.055	558.928	1225.17	542.82	293.847	13747.9
ko03022	0	0	0	30.7408	174.875	0	0	0	5.2308	93.0769	31.0285	0	18.3362	19.7408	19.7408	16.6154	0	12.4131	421.798
ko03030	1232.79	1069.21	296.959	616.54	3554.32	184.175	1719.85	1265.23	1772.47	1362.51	525.331	476.029	2215.93	822.839	773.243	1641.49	691.131	408.183	20628.2
ko03050	3	1.375	1.5	12.3325	55.0425	0	0	9.375	2.8333	31.875	11.4175	1	7.4175	5.8325	6.4575	10.625	0.375	3.6675	164.126
ko03060	1552.86	1335.97	380.472	771.8	4553.05	244.644	2089.34	1542.82	2178.34	1719.73	658.217	601.077	2848.73	1062.66	1000.91	2011.5	841.34	508.029	25901.5
ko03070	891.963	786.851	227.317	475.602	2905.02	153.686	1105.46	813.49	1172.63	1064.35	395.05	406.518	1722.04	614.554	605.819	1208.98	481.246	320.358	15350.9
ko03410	918.795	812.961	230.291	511.859	2918.93	140.996	1312.92	1014	1365.96	1042.77	394.799	359.639	1677.13	629.265	598.207	1217.95	496.043	299.511	15942
ko03420	742.17	629.036	171.173	353.633	1951.13	91.2617	935.314	715.723	983.202	825.442	319.265	267.968	1325.42	503.285	467.132	992.493	442.2	253.482	11969.3
ko03430	1648.37	1429.97	394.859	800.02	4676.87	246.784	2209.39	1639.54	2280.47	1751	674.973	618.69	2952.68	1108.55	1034.6	2169.99	940.144	539.192	27116.1
ko03440	1541.02	1337.9	375.341	753.8	4468.33	238.3	2119.71	1556.66	2182.9	1658.43	638.994	597.967	2782.95	1041.05	970.85	2028.66	853.31	497.302	25643.5
ko03450	23.7	22.2	7.6	14.033	26.967	0	0	30	0	21.8	9.467	1.6	12.467	7.333	4.733	29.2	8.2	0	219.3
ko04080	0.1167	0.0067	0	0	0	0	0	0	0	0	0	0	0.25	0	0.1267	0	0	0	0.5001
ko04112	1523.33	1293.78	352.716	683.939	4023.45	210.433	1909	1418.24	1995.94	1634.53	634.034	581.085	2783.43	1036.88	961.185	1992.18	869.825	491.19	24395.2
ko04113	0	0	0	3.79	0	0	0	10.8	0	4.6	2.33	0	0	0	0	0	0	0	21.52
ko04122	1255.26	1127.69	327.633	765.587	4724.09	244.614	1595.91	1296.83	1693.91	1404.7	512.461	477.669	2384.06	930.753	882.972	1599.49	655.791	416.248	22295.7
ko04141	51.3933	40.8787	11.3381	22.7512	122.937	6.1762	45.5091	37.7601	48.963	60.9739	23.3957	14.6816	80.0148	32.3191	28.6577	63.2391	26.7696	15.9257	733.684
ko04146	300.203	259.879	78.5469	201.52	1080.8	63.332	500.45	431.29	524.647	387.83	146.873	126.658	536.014	196.985	186.844	351.357	138.963	91.5389	5603.73
ko04210	58.1668	47.3116	14.8065	13.9516	85.6239	7.8065	41.4839	31.0645	49.8065	72.6774	29.3065	24.0323	95.4835	34.6294	31.4406	73.6342	28.7258	18.9787	758.93
ko04512	0	0	0	1.5714	21.8214	0	4.4643	3.8929	3.7857	0	0	0	4.0357	2.7857	1.6786	0	0	0.2143	44.25
ko04621	82.8577	0	0	0	201.998	0	84.9858	69.0173	95.7673	0	0	0	0	53.3415	0	104.827	0	0	692.794
ko04626	205.362	177.257	49.3614	104.147	629.439	34.5274	256.637	194.993	270.399	197.819	72.4763	72.4231	367.009	138.04	129.935	250.524	116.157	65.7197	3332.22
ko04910	84.04	72.8264	20.4997	54.7328	321.423	12.9867	143.638	111.676	149.329	87.8103	31.4695	28.9254	146.992	58.5372	55.989	111.663	47.6872	27.1841	1567.41
ko04974	64.1736	45.02	12.72	15.04	58.08	5.04	79.6	58.12	84.56	78.48	34.4	25.92	78.5464	24.6936	23.98	97.72	40.92	23.86	850.874
ko05100	19.1818	21.1812	6.757	10.8633	88.5155	3.4088	1.5452	3.5152	4.6061	26.4239	7.8182	14.3785	36.1664	13.7124	13.1209	52.9091	22.9394	15.697	362.74
ko05110	2.0833	3.2917	1.5833	4.3888	16.9446	0.3333	0.5833	1.1667	1.375	8.3333	3.0696	1.625	6.2363	2.4304	3.1804	6.7083	1.5	3.3196	68.1529
ko05111	263.401	231.964	62.7767	141.891	895.265	42.6567	263.805	202.352	273.857	325.035	121.343	128.629	465.539	158.911	159.174	330.707	142.248	89.4371	4298.99
ko05120	142.485	125.532	32.2257	46.8543	321.47	18.9696	85.0139	65.3429	95.2929	159.069	61.1954	57.6104	246.583	91.2129	83.8389	204.577	85.6357	49.9764	1972.88
ko05130	5.6842	11.9284	4.0337	0	23.5789	0	0	0	2.7368	0	0	0	0	0	0	16.5263	4.7368	6	75.2251
ko05142	7.8568	6.8122	2.0568	6.9032	38.8115	1.4673	21.4178	15.7732	21.4317	11.8341	4.2341	5.2934	12.6098	3.4522	4.0976	11.1017	3.5512	3.0488	181.753
ko05146	0	0	0	2.5554	14.5215	0.1795	3.4872	2.3654	2.6731	0	0	0	0	0	0	0	0	0	25.7821
ko05150	4.2273	9.2121	1.8485	9.697	51.2727	3.6061	21.5758	16.2121	23.4242	33.7273	12.4242	12.9697	47.5152	13.1818	15.4242	10.1212	5.3636	2.0606	293.864

## Sheet: Table_S4
Table S4: Functional molecular pathways (reported by their KEGG identify number; e.g. ko00010) and their count number predicted from V4 region
pathway	Cantiles-18-1	Cantiles-18-2	Cantiles-18-3	Coloradito-18-1	Coloradito-18-2	Coloradito-18-3	Granito-18-1	Granito-18-2	Granito-18-3	Machos-18-1	Machos-18-2	Machos-18-3	Partido-18-1	Partido-18-2	Partido-18-3	Rasito-18-1	Rasito-18-2	Rasito-18-3
ko00010	806.676	1838.44	499.134	586.81	5887.85	852.605	3691.23	1461.84	2423.44	2506.46	758.57	681.396	1906.14	772.194	1049.64	1770.81	492.758	737.99
ko00020	670.718	1590.79	370.074	556.652	6748.76	937.385	4025.69	1596.44	2652.03	1652.11	425.378	509.77	1563.89	579.75	781.282	1194.25	306.773	480.359
ko00030	1052.77	2545.04	659.383	717.082	7484.49	1099.02	5058.76	1991.4	3228.84	3269.83	971.009	917.684	2703.32	1101.49	1450.12	2471.49	644.252	966.745
ko00040	411.378	985.315	234.063	264.988	2970.19	384.062	1463.07	571.181	922.058	1175.66	348.035	322.315	1044.62	426.135	617.598	843.524	257.566	395.396
ko00051	644.399	1438.4	401.406	463.945	4510.06	674.545	2997.05	1198.29	1911.92	2024.71	646.709	577.332	1648.22	690.455	963.854	1554.26	455.173	665.697
ko00052	713.468	1599.17	468.252	323.152	3241.41	492.231	2116.44	830.031	1437.29	2325.74	750.424	647.126	1705.18	726.319	999.918	1947.38	546.106	806.202
ko00053	352.017	701.367	232.222	263.894	2970.97	429.6	1636.97	673.033	969.167	1114.48	289.622	354.061	902.656	377.889	542.789	811.172	260.389	375.633
ko00061	1273.83	2955.6	807.47	937.208	9735.03	1430.16	6280.59	2500.52	4083.35	3713.78	1125.31	990.135	2877.56	1154.17	1493.67	2428.54	633.252	959.365
ko00071	386.382	809.419	221.655	286.092	3570.59	459.046	1358.39	533.8	927.638	944.893	242.767	267.352	721.539	270.885	388.713	570.9	182.936	272.127
ko00072	623.325	1325.34	368.425	440.725	5390.4	712.575	2380.2	922.35	1740.28	1515.84	398.45	378.913	819.9	280.188	397.625	697.688	200.225	273.337
ko00100	11.9375	17.5375	6.25	6.25	118.525	11.375	2	1.625	2.05	9.45	1.6875	3.75	8.125	1.9375	1.8125	4.375	0.025	1.5
ko00120	25.2889	68.5611	4.9333	17.3111	57.5778	3.8778	15.2889	4.0889	7.6667	84.4611	50.6222	8.3389	72.1889	33.3611	40.1111	43.3611	7.7444	15.1611
ko00121	227.6	617.05	44.4	155.8	518.2	34.9	137.6	36.8	69	760.15	455.6	75.05	649.7	300.25	361	390.25	69.7	136.45
ko00130	444.777	954.545	233.531	539.93	5991.73	843.79	3506.87	1439.83	2049.99	1237.25	276.31	405.255	1255.6	502.075	674.292	484.95	172.627	274.995
ko00140	24.75	43.8111	8.9722	18.1389	179.161	16.7222	2.8333	1.8611	2.35	54.7333	21.9167	11.3889	36.2778	14.6944	24	26.8889	10.0778	14.6944
ko00190	308.792	749.846	172.795	207.115	2585.26	355.387	1395.36	548.969	929.484	773.537	184.132	229.85	691.924	252.852	345.51	514.867	135.496	205.776
ko00195	0	0	0	0	2585.3	0	0	0	0	0	0	0	0	0	0	0	0	0
ko00230	647.269	1519.21	389.672	462.666	4924.93	717.44	3053.43	1211.76	1978.56	1890.22	537.375	542.141	1539.75	619.466	819.685	1345.88	368.779	547.216
ko00240	847.587	2017.85	519.502	570.641	5954.22	883.911	3969.93	1563.49	2622.5	2482.62	748.429	699.285	1959.54	793.523	1028.65	1845.64	486.259	721.902
ko00250	985.021	2402.21	579.276	617.815	6955.3	991.222	4078.08	1599.8	2714.71	2682.05	786.852	751.333	2314.61	904.815	1198.13	1969.51	519.237	776.926
ko00253	582.967	1325.51	376.939	0	4427.77	0	2855.28	0	0	1630.51	0	0	1282.03	521.444	676.983	994.506	268.967	396.2
ko00260	834.957	1967.76	489.659	581.238	6621.06	941.994	3965.67	1578.27	2572.75	2205.52	580.159	643.594	1894.05	738.529	977.885	1503.05	405.222	613.056
ko00270	883.936	2095.29	548.596	554.861	5907.44	862.339	3600.38	1435.36	2289.93	2630.77	735.888	743.747	2064.18	828.591	1093.09	1787.98	484.542	719.306
ko00280	387.403	843.89	222.991	273.462	3610.53	479.679	1717.46	659.117	1258.93	836.755	229.717	230.971	600.136	215.621	293.398	538.333	150.086	230.538
ko00281	297.627	523.05	156.249	201.75	3159.45	379.875	0	0	646.525	577.726	101	173.25	459.004	146.5	222.124	299.621	114.703	0
ko00290	1526.82	3645.56	928.906	1063.91	11364.2	1664.09	7163.46	2867.95	4514.53	4441.34	1193.59	1263.23	3674.05	1448.68	1882.41	2874.54	751.678	1133.68
ko00300	1021.17	2473.15	619.712	685.64	7435.27	1078.12	4790.64	1905.79	3110.61	2881.52	836.48	809.565	2389.61	955.8	1213.87	2008.47	508.06	766.71
ko00310	212.989	447.857	124.657	144.793	1991.05	254.544	878.083	339.867	601.593	479.219	113.882	144.191	400.572	150.843	208.798	330.867	104.926	160.531
ko00311	130.337	220.171	99.8671	70.7857	371.216	61.7143	0	0	105.8	585.547	207.357	141.857	235.184	103.643	151.224	391.816	120.523	170.214
ko00312	172.34	404.15	112.767	0	494.527	0	279.108	98.375	193.2	687.658	233.125	158.25	575.072	258.875	341.642	517.678	145.315	225.875
ko00330	483.132	1146.38	275.794	360.648	4015.22	563.49	2193.79	876.287	1394.35	1303.05	336.86	369.909	1170.62	458.984	616.841	843.152	237.44	356.73
ko00340	650.993	1667.71	355.001	562.49	6405.13	907.863	4221.24	1676.17	2796.73	1464.54	397.584	402.516	1509.28	573.618	714.533	885.085	201.73	326.839
ko00350	254.283	543.363	151.234	209.842	2311.22	299.687	1044.78	418.89	665.845	699.254	204.297	185.624	514.5	202.524	281.305	382.263	116.47	182.795
ko00360	200.591	484.054	107.7	169.254	2208.53	288.8	924.492	368.119	589.015	484.327	84.2962	157.042	524.833	191.519	292.381	299.547	107.069	161.65
ko00361	34.246	84.26	17.697	33.18	276.211	31.84	15.103	4.58	9.54	130.443	34.86	30.88	95.149	39.4	67.557	69.471	34.126	44.52
ko00362	174.126	367.047	105.345	139.974	1398.62	177.342	487.945	188.092	340.8	545.526	156.329	124.224	366.61	140.25	200.99	288.956	93.71	141.171
ko00364	31.1975	64.275	22.8387	0	479.616	0	0	0	0	187.586	0	0	157.984	56.25	89.5888	85.0162	43.6725	0
ko00380	222.972	476.858	128.167	166.435	2265.98	283.807	933.752	361.629	648.252	469.049	107.661	135.935	387.837	140.887	197.054	291.97	88.549	140.113
ko00400	881.718	2077.65	536.401	606.684	6589.62	966.826	4185.24	1675.14	2676.32	2509.84	684.077	717.91	2054.45	808.064	1051.98	1667.51	428.825	644.042
ko00410	332.043	753.072	185.03	0	2902.13	0	0	0	678.013	771.711	0	234.141	790.361	287.734	416.494	691.436	214.955	320.484
ko00430	519.263	1174.04	336.631	340.425	3449.91	490.4	1712.49	675.3	1124.96	1720.96	505.35	476.363	1250.51	508.812	700.856	1274.01	368.688	535.638
ko00440	146.613	316.054	87.1329	125.364	1429.48	187.521	848.331	340.757	530.657	381.128	124.586	105.346	331.194	143.196	192.504	239.245	68.0986	119.725
ko00450	726.516	1766.29	440.133	504.213	5561.77	798.34	3556.2	1401.68	2309.35	2066.26	585.26	593.63	1695.77	682.667	931.06	1440.21	410.04	622.453
ko00460	470.23	1105.28	281.639	0	3139.95	0	1617.18	0	0	1184.54	0	0	1007.16	411.339	556.024	892.234	241.687	374.182
ko00471	1493.46	3618.02	911.97	978.8	10575.4	1564.9	7127.03	2805.3	4723.4	4213.18	1253.1	1200.05	3400.49	1364.25	1729.07	3161.46	804.093	1190.45
ko00472	2.6	4.8	2.4	6.8	184.2	16.4	80.6	30.8	58	51.4	19.6	17.8	28.2	18	27	13	1.2	4.2
ko00473	1197.41	2794.4	754.827	787.467	8172.38	1200.07	5102.17	2008.13	3415.63	3728.51	1105.6	1052.8	2791.59	1130	1503.76	2782.95	764.747	1122.2
ko00480	561.862	1121.16	344.816	483.253	5663.53	758.468	2639.13	1067.28	1615.43	1587.52	385.479	484.055	1327.15	537.013	755.611	1056	335.794	507.076
ko00500	568.255	1353.78	346.308	349.337	3570.28	508.1	2144.82	842.95	1380.14	1703.09	511.725	461.7	1464.69	603.913	833.904	1332.46	377.769	562.263
ko00510	16.5	54.5	8.3636	7.2727	123.682	20.1818	133	47.5	114.091	46.1364	21.8182	12.9091	38.7273	9.5909	9.2273	47.5	8.5909	14.2273
ko00511	940.197	2079.34	559.464	290.688	2621.89	364.562	1837.96	646.125	1415.69	2799.51	1081.88	704.406	1628.36	717.906	993.651	2683.24	684.135	1066.34
ko00520	717.416	1649.3	444.186	503.609	5115.14	755.189	3408.89	1361.65	2193.67	2191.86	656.422	622.068	1735.07	721.014	967.38	1599.69	444.398	660.636
ko00521	708.973	1887.99	409.886	428.656	4442.1	658.467	3523.73	1333.32	2572.28	2080.6	702.367	521.433	1743.87	694.222	886.363	1682.59	405.673	628.067
ko00531	231.031	568.429	102.806	63.9286	777.989	88.4286	478.551	0	0	491.266	222.214	121.143	332.226	134.643	208.306	551.203	135.674	228.929
ko00540	700.684	1506.45	371.441	729.1	9086.27	1264.2	5531.66	2227.3	3409.86	1416.23	347.567	504.8	1708.51	715.833	923.208	971.891	284.064	464.033
ko00550	1264.98	3061.88	782.309	862.563	9559.33	1386.06	6006.65	2375.14	3921.86	3574.14	1109.68	1013.81	2942.63	1171.14	1500.01	2685.47	709.049	1037.84
ko00561	356.663	782.936	227.477	234.184	2600.33	363.647	1268.35	517.528	780.419	1119.42	297.197	325.286	862.764	340.477	458.83	742.325	211.069	307.683
ko00562	130.944	292.348	82.163	92.5391	1216.09	150.53	559.793	222.083	346.883	437.711	110.578	128.822	323.889	133.065	179.959	263.68	69.4304	119.7
ko00564	443.161	1005.56	265.53	362.215	4075.99	571.395	2212.55	893.128	1358.96	1316.99	329.017	396.702	1189.74	474.438	641.047	874.879	259.271	382.897
ko00591	130.537	296.117	58.44	106.25	694.62	74.8333	220.643	84.8333	154.683	366.877	168.333	39.8333	200.68	80.5833	106.273	132.32	25.42	50.5833
ko00600	237.82	523.732	147.338	63.815	842.558	110.695	445.238	166.515	331.09	668.725	232.205	183.252	513.808	230.238	308.743	643.89	0	266.598
ko00620	862.148	1980.77	529.84	661.64	7127.94	1028.56	4425.16	1780.41	2805.54	2502.37	692.895	714.608	2043.56	826.932	1092.87	1636.45	454.954	674.954
ko00621	269.131	505.479	170.706	195.657	1724.9	253.186	794.866	330.157	483.786	853.201	238.957	254.979	716.14	299.321	481.234	693.024	256.946	356.093
ko00626	0	0	0	0	0	0	654.964	267.65	0	0	0	0	0	0	0	0	0	255.957
ko00627	124.69	232.122	76.425	109.647	939.692	105.423	263.608	100.197	194.817	438.397	163.677	93.305	243.798	102.625	141.635	282.763	84.3667	134.212
ko00630	487.638	1134.37	270.923	384.136	4648.37	632.97	2084.43	836.879	1273.19	1251.78	273.97	394.477	1311.65	506.333	730.3	848.861	282.129	407.364
ko00633	132.52	319.577	77.1036	73.0909	1140.03	116.273	33.1691	14.2273	15.8455	213.824	30.0455	84.3636	328.007	131.704	222.967	302.538	117.874	160.25
ko00640	556.362	1265.86	328.671	398.806	4475.32	621.251	2248.19	888.23	1505.26	1502.47	401.051	427.208	1178.69	451.689	625.921	1025.91	297.995	435.618
ko00643	121.813	249.717	72.9644	97.7556	1417.4	168.544	0	0	0	250.868	53.1778	60.2278	123.207	44.4722	47.1422	46.7878	11.8156	0
ko00650	570.385	1233.59	334.884	431.2	4836.85	656.086	2540.27	1003.2	1696.05	1520.76	430.029	427.621	1249.55	491.05	694.021	1084.72	321.025	483.564
ko00660	1197.9	2830	693.79	980.883	10983.8	1574.73	6649.63	2706.88	3984.85	3452.36	889.283	1020.47	3134.78	1200.58	1582.47	1925.09	526.187	813.233
ko00670	1207.26	2844.63	719.922	832.75	9230.6	1350.93	5926.76	2348.75	3884.6	3301.94	950.071	952.143	2726.13	1082.96	1394.74	2395.77	607.741	909.893
ko00680	320.563	775.184	188.794	229.15	2554.72	360.527	1538.27	609.15	997.896	808.762	234.194	234.984	756.995	310.435	410.396	632.386	175.449	258.059
ko00710	982.88	2435.64	592.852	686.733	7797.75	1146.98	5359.18	2111.53	3486.83	2681.56	763.111	791.872	2397.72	958.681	1248.27	2076.74	539.056	810.611
ko00720	764.515	1845.24	433.524	562.147	6608.68	919.444	3813.43	1506.44	2543.26	1962.79	535.794	575.978	1730.79	643.118	856.934	1473.7	375.353	565.846
ko00730	1101.67	2661.03	700.306	567.973	6118.5	892.836	3562.5	1378.31	2382.52	3262.9	956.173	892.904	2505.03	973.591	1283.07	2583.94	687.396	1001.65
ko00740	621.052	1488.17	379.866	394.567	4597.24	646.533	2523.38	973.9	1708.24	1706.54	496.8	489.025	1559.52	590.875	785.332	1480.71	400.702	593.725
ko00750	824.597	1921.68	487.449	558.15	6635.39	906.075	3905.53	1527.84	2644.04	2152.36	617.612	635.619	1777.73	721.281	968.133	1652.78	444.915	677.756
ko00760	778.556	1903.84	464.247	500.794	5759.25	810.411	3509.11	1346.41	2460.12	2110.01	650.45	596.072	1778.59	691	905.729	1752.17	457.483	689.4
ko00770	1105.09	2690.63	670.609	750.127	8467.59	1219.19	5236.05	2067.34	3403.03	3194.07	891.047	907.89	2747.31	1059	1388.34	2301.53	593.117	894.69
ko00780	1057.85	2525.66	592.264	868.26	10574.3	1465.48	6446.64	2526.86	4215.4	2474.7	733.22	762.46	2587.39	997.4	1315.28	2051.75	556.472	878.64
ko00785	858.16	1993.62	489.27	727.5	9501.31	1289.5	6065.93	2398	3929.7	2217.7	591.8	667.525	1778.29	740.5	953.57	1615.34	435.61	672.725
ko00790	1028.74	2358.11	612.514	776.608	9166.34	1282.53	5622.82	2221.9	3721.46	2655.2	803.467	794.817	2342.6	925.917	1201.03	2054.34	532.233	823.433
ko00860	351.998	980.295	212.768	268.549	3319.19	493.534	2310.24	895.398	1610.96	976.09	238.24	289.865	1064.84	386.071	483.498	829.707	207.911	317.946
ko00900	858.304	2082.54	518.006	603.167	6491.71	934.789	3935.74	1549.11	2601.22	2471.39	735.478	679.078	2016.54	794.903	1020.83	1790.96	456.321	679.894
ko00906	8.9412	24.1765	5.1176	5.9412	91.8824	13.9412	114.588	43.5882	83.8235	1.5294	0.5294	0.5882	0.9412	0	0.1176	0.6471	0	0
ko00908	406.615	1006.04	241.993	261.45	2859.83	419.725	1950.01	749.325	1364.95	1113.19	385.525	308.762	913.872	364.312	463.767	980.865	241.74	369.113
ko00910	450.094	1032.93	262.447	388.126	4388.31	617.288	2330.76	939.052	1410.8	1235.69	304.274	381.146	1235.84	500.775	698.493	840.956	272.736	400.438
ko00920	629.545	1420.86	373.912	448.081	4954.16	693.931	2729.81	1103.74	1676.26	1711.13	453.6	495.066	1435.76	592.859	813.699	1039.11	315.408	477.122
ko00930	86.5743	145.743	56.7129	72.7143	1341.82	132.571	26.0014	0	18.9429	302.487	33.2857	88.5714	247.004	86.2857	129.141	115.424	55.9743	97.1429
ko00941	0	0	0	4.5	28.45	8.8	90	36.8	72.15	0	0	0	0	0	0	0	0	0
ko00960	0	0	0	0	2749.66	0	0	0	0	711.58	0	0	735.003	0	397.541	453.643	0	0
ko00970	1140.61	2745.03	694.31	772.4	8296.91	1228	5358.56	2119.49	3513.78	3349.8	961.331	954.978	2682.74	1057.64	1347.39	2420.94	615.204	913.334
ko00983	939.986	2283.38	568.236	632.573	6548.63	977.491	4758.45	1858.75	3170.11	2666.77	828.191	756.618	2122.01	876	1158.97	2102.1	558.036	826.654
ko01040	328.205	709.12	197.634	236.247	2929.23	367.507	1185.6	469.88	798.053	839.193	233.16	232.18	680.205	261.8	356.727	504.349	146.092	232.587
ko01051	2875.32	7280.35	1939.54	1254.8	14259.3	2167.9	9254.46	3570.8	6195.9	8446.11	2417.6	2399.55	6631.28	2658.75	3497.14	7144.17	1783.62	2612.95
ko01053	68.4675	153.012	33.9975	69.8625	813.717	100.338	351.815	140.55	217.137	170.915	41.2875	60.2375	237.032	99.4375	157.785	134.98	65.98	99.6375
ko01055	898.46	2522.9	471.97	906.8	8794.81	1417.4	7974.03	3147.3	5411.3	2692.03	772.1	734.8	2799.99	1064	1319.07	1844.21	435.46	663.2
ko02010	539.699	1220.6	337.69	429.706	4813.47	664.6	2500.03	1016.52	1467.66	1727.92	409.627	520.468	1532.56	622.856	848.239	1126.58	341.803	518.4
ko02020	272.669	639.109	169.078	180.495	2192.61	291.432	729.344	290.512	439.106	871.049	183.256	264.818	830.339	316.325	464.502	639.061	209.223	308.434
ko02030	408.478	1495.48	253.93	314.754	3857.12	588.877	1665.76	658.331	862.538	2129.98	263.2	584.677	2290.82	777.827	980.399	1236.72	267.612	414.092
ko02040	282.367	1109.65	163.424	112.024	1715.5	250.024	218.552	56.7381	96.3571	1452.8	165.595	406.321	1633.17	535.536	715.448	1026.48	248.908	377.952
ko02060	549.789	1022.38	403.299	346.616	3130.03	486.216	2003.42	826.75	1244.4	2085.49	635.603	608.326	1348.19	589.901	862.346	1595.01	490.339	705.266
ko03008	49.4068	113.335	29.4051	39.2512	454.406	64.0463	258.07	104.093	158.198	139.191	34.2829	42.6841	120.465	48.6768	62.4929	87.0702	23.9044	36.389
ko03010	1119.08	2706.53	681.246	752.914	8110.23	1202.6	5400.67	2129.27	3561.14	3157.31	928.099	903.883	2565.15	1029.89	1307.85	2356.56	603.181	892.985
ko03013	43.87	97.3985	26.9158	33.1227	330.896	48.497	215.531	85.047	143.168	121.342	41.147	32.8045	100.151	41.5152	54.6991	94.2412	25.9685	38.3394
ko03018	432.842	1022.62	259.38	322.139	3493.4	507.471	2216.95	877.508	1438.27	1202.09	349.503	344.883	1003.61	401.928	517.909	858.405	228.168	340.275
ko03020	555.112	1551.64	330.546	297.557	3396.04	515.637	2425.27	931.24	1654.66	1430.27	397.48	392.132	1385.1	531.042	656.892	1146.54	269.232	394.268
ko03030	887.988	2125.99	540.695	615.485	6614.01	981.011	4391	1739.97	2861.36	2502.01	726.258	723.052	2047.14	833.067	1073.14	1791.89	474.484	703.006
ko03050	1.3333	5.6667	0.1667	0.0833	3.5833	0.25	0.4583	0	0	7.125	0	2.75	0.8333	0.4167	0.625	0.2917	0	0
ko03060	1028.51	2458.91	617.073	753.72	8266.91	1216.36	5396.03	2148.62	3513.48	2819.99	776.14	823.445	2418.04	960.125	1228.11	1954.41	512.494	763.555
ko03070	612.199	1448.29	370.968	425.703	4767.61	689.486	2654.45	1050.62	1725.78	1727.4	439.068	518.838	1542.85	613.054	850.428	1264.31	386.345	559.135
ko03410	645.654	1518.43	398.728	481.529	5206.44	769.157	3351.92	1334.46	2163.2	1957.42	528.914	568.945	1623.21	647.559	839.118	1367.22	373.492	550.388
ko03420	480.345	1207.03	291.048	318.925	3480.55	519.462	2345.45	920.258	1546.04	1387.41	397.433	395.706	1169.28	463.365	583.44	1033.64	261.349	385.481
ko03430	1180.74	2830.52	725.303	803.304	8681.75	1277.65	5573.44	2212.2	3601.79	3356.4	967.065	968.043	2782.11	1132.48	1457.39	2445.51	652.043	963.587
ko03440	1095.11	2607.88	659.043	763.277	8358.95	1221.33	5362.51	2128.76	3473.45	3009.31	873.987	877.735	2540.57	1033.33	1329.93	2177.43	577.737	860.732
ko03450	5	47.2	4.4	4.2	44.8	19.8	0	0	0	133	3.6	38.4	91	7	3.6	38.8	4.6	3.2
ko04080	0	0	0	0.3	1.8967	0.5867	6	2.4533	4.81	0	0	0	0	0	0	0	0	0
ko04112	1003.21	2413.79	609.928	701.75	7667.65	1136.69	5045.89	1993.19	3304.54	2888.75	839.125	826.469	2393.78	944.156	1206.62	2114.13	536.57	799.344
ko04122	850.086	1941.94	508.825	712.382	8443.56	1158.87	4481.13	1847.06	2573.7	2320.97	504.991	732.336	2154.03	873.955	1133.59	1472.18	430.695	630.527
ko04141	24.9472	67.4036	13.7546	14.7029	200.038	28.0507	117.832	45.9928	78.2507	44.5997	10.529	13.9746	53.3448	18.6051	23.5155	37.8835	7.8661	11.9094
ko04142	0	0	0	0	188.933	0	0	0	0	0	0	0	0	0	0	0	0	0
ko04146	222.652	482.386	121.434	172.726	2047.96	280.72	1122.34	444.126	736.409	504.426	141.451	147.54	433.389	169.1	227.228	315.471	89.6291	137.431
ko04210	20.2858	40.4839	9.2442	8.2258	185.055	16.3226	33.4332	11.2903	24.3548	27.53	9.7419	7.3226	23.0094	7.5806	10.2442	33.2487	6.3181	13.3226
ko04310	0.038	0.0816	0.1749	0	4.892	0	0.2333	0	0	0.2333	0	0	0.8631	0.4082	0.5422	0.2186	0.0584	0.7143
ko04621	69.2254	158.783	46.945	31.5385	393.831	58.7885	0	0	0	193.015	57.1346	58.7019	150.819	61.5096	79.1181	165.133	43.9138	64.2019
ko04626	126.966	335.12	78.4429	91.3029	1081.95	153.737	622.586	247.317	376.58	409.166	94.7629	119.26	405.023	155.929	196.977	276.46	70.44	109.111
ko04910	59.8277	144.726	36.3079	54.9	575.175	84.2256	392.089	158.772	234.31	182.41	41.8641	54.6692	168.469	71.0256	92.7105	108.606	30.9174	46.0615
ko04974	25.44	72.76	11.76	12.64	169.6	26.8	209.68	74.64	173.04	21.52	23.84	3.72	24.96	9.52	11.72	63.44	13.44	23.12
ko05100	22.0455	40.6061	15.3788	11.5	124.076	17.5152	2.8788	1.1364	1.4394	70.6364	15.3182	25.4242	58.7879	23.197	46.5455	73.4848	31.3333	42.0455
ko05110	0	0	0	0	0	0	0	0	0	2.5833	0.6667	0.75	0	0	0	0	0	0
ko05111	136.089	334.341	79.0343	113.052	1303.18	186.681	675.609	273.814	395.495	480.859	98.081	147.017	446.173	172.821	235.306	288.524	86.9171	130.888
ko05120	95.6007	231.348	59.93	48.725	553.836	79.7107	273.302	104.654	191.879	268.89	80.2536	76.5196	227.01	88.2232	116.255	231.97	63.2936	92.0161
ko05130	13.5789	24.2105	8.1053	14.8421	162.632	21.4737	4	1.5789	2	38.1053	1.5789	17.2632	50.7368	17.3684	45.8947	47.5789	28	36.7368
ko05142	0	0	0	0	0	0	48.5227	18.2561	0	0	0	0	0	0	0	0	0	5.622
ko05143	17.1867	44.7556	9.6706	13.6389	180.701	26.8333	0	0	79.9611	47.4239	4.3611	15	33.7383	12.0278	19.5872	19.9839	9.1811	0
ko05146	0.2015	1.109	0.3223	0	10.7618	0.141	0.37	0.0769	4.9487	1.4918	4.4103	0	5.0203	1.391	2.2454	6.3067	0	0
ko05150	63.9394	111.826	50.9394	36.5758	173.379	33.6515	148.909	60.4242	118.106	287.659	107.97	68.8561	98.4091	47.7955	62.9394	195.129	54.5606	77.7652
ko05410	0	0.0684	0	0	0.2211	0	0	0	0.1263	0.0316	0	0	0	0	0	0	0.0105	0

## Sheet: Table_S5
Table S5: Functional molecular pathways (reported by their KEGG identify number; e.g. ko00010) and their count number predicted from V6-7 region
pathway	Cantiles-18-1	Cantiles-18-2	Cantiles-18-3	Coloradito-18-1	Coloradito-18-2	Coloradito-18-3	Granito-18-1	Granito-18-2	Granito-18-3	Machos-18-1	Machos-18-2	Machos-18-3	Partido-18-1	Partido-18-2	Partido-18-3	Rasito-18-1	Rasito-18-2	Rasito-18-3
ko00010	1803.76	2234.38	627.634	1009.74	8097.5	870.075	3644.93	1666.59	2973.08	4974.14	1562.05	1376.6	3850.47	2166.53	2027.79	5524.7	1667.24	1435.89
ko00020	2095	2486.7	707.446	1209.31	9527.29	984.704	4481.07	2058.31	3626.14	5475.79	1662.85	1443.96	4219.39	2441.32	2217.76	5692.65	1670.02	1462.09
ko00030	2212.87	2798.62	812.534	1249.29	10339.9	1035.55	5125.1	2328.16	4110.32	6023.48	1848.65	1682.86	4873.41	2652.45	2515.17	6792.09	2022	1753.45
ko00040	1158.32	1477.12	447.829	576.648	4887.63	494.837	1520.76	799.163	1405.63	3493.9	1013.84	941.327	2672.78	1453.36	1414.12	3846.97	1122.14	939.25
ko00051	1314.43	1646.63	538.337	720.021	6244.18	553.977	2707.03	915.395	1667.39	4007.05	1147.58	1139.7	3230.98	1690.05	1665.45	4716.24	1362.76	1187.17
ko00052	1300.22	1543.57	521.957	577.513	4867.08	506.707	1871.72	948.021	1683.38	3791.94	1089.8	1065.38	2990.93	1583.25	1612.28	4486.35	1290.88	1107.1
ko00053	859.707	1055.16	300.759	604.815	4967.58	399.528	1682.47	485.786	955.684	2855.81	807.194	750.333	2179.09	1189.86	1089.86	3027.04	830.972	723.361
ko00061	2918	3565.64	919.097	1697.09	12947	1453.56	6410.71	3013.13	5208.73	7486.65	2414.98	2001.31	5848.32	3394.15	3083.17	8110.01	2457.19	2165.83
ko00071	1501	1755.05	397.524	925.264	6503.25	784.635	1793.55	1113.16	1989.47	4226.44	1420.7	1034.19	2884.49	1898.74	1591.9	3781.97	1154.01	997.167
ko00072	2231	2646.79	483.5	1392.75	9205.17	1209.88	2005.66	1829.25	3181	5984.04	2137.88	1445.5	3899.25	2730.04	2186.62	4898.5	1574.12	1360.38
ko00100	69.3331	78.3956	20.1662	48.8544	330.271	56.8125	51.4375	25.2906	51.77	200.5	72.1875	43.625	116.188	90.5	75.8125	154.729	58.3125	41.8125
ko00120	133.889	159.222	50.5556	48.8889	424.889	45.1111	32.8889	9.6667	27.8889	428.667	125.556	122.667	337	183.556	191.556	551.111	159.778	146.556
ko00121	881	1123	376	202	2313	152	197	60	149	2921	793	926	2500	1187	1375	4139	1139	1072
ko00130	1253.1	1592.28	469.644	851.835	7041.32	639.025	3980.62	1450.65	2593.25	3222.15	955.05	867.425	2612.45	1479.32	1310.49	3353.27	946.237	834.938
ko00140	59.6667	71.1761	21.4444	18.5278	154.482	16.0694	6.9906	2.4722	8.5	153.662	44.5139	40.1667	136.278	70.6622	88.7917	169.486	46.3889	35.5417
ko00190	997.288	1195.23	329.776	482.892	3769.43	412.811	1537.1	812.272	1430.43	2551.7	791.248	681.335	1935.36	1117.64	1011.72	2672.61	779.949	687.536
ko00230	1413.54	1756.88	494.078	778.454	6361.75	652.177	3202.83	1446.03	2551.51	3754.44	1168.99	1040.47	2978.07	1656.01	1549.63	4136.45	1224.58	1074.14
ko00240	1685.17	2096.35	605.486	895.957	7488.85	751.793	3859.82	1732.16	3061.7	4488.52	1376.13	1270.15	3631.24	1970.56	1884.63	5085.27	1504.73	1319.74
ko00250	2475.39	3058.31	865.321	1269.79	10107.5	1061.82	4808.46	2263.47	3932.93	6606.04	1993.43	1822.24	5234.1	2915.03	2753.51	7252.95	2120.25	1880.66
ko00253	948.336	0	0	0	0	0	0	0	0	0	0	0	1962.43	0	0	0	0	0
ko00260	1998.38	2449.96	664.163	1112.44	8756.16	931.11	3953.16	1951.41	3373.47	5189.22	1601.42	1373.88	4073.91	2344.4	2151	5339.82	1553.44	1364.31
ko00270	1753.12	2243.67	607.361	936.41	7706.52	776.447	3628.51	1715.98	3027.82	4828.8	1502.81	1347.05	3899.99	2110.26	2004.92	5413.67	1601.46	1400.67
ko00280	1428.75	1675.14	370.847	867.374	5956.63	769.991	1720.36	1348.77	2315.6	3896.58	1301.65	944.672	2663.58	1794.47	1483.55	3376.46	1038.65	902.707
ko00281	1728.75	2011.73	376.75	1083	7101.98	876.969	1364.77	1314.31	2306.25	4599.2	1588.09	1070.12	3131.44	2183.57	1740.47	3573.59	1100.75	959.906
ko00290	3188.61	3996.53	1107.63	1744.7	14134.4	1414.3	7616.36	3462.86	6022.2	8700.99	2570.39	2395.73	6892.34	3786.81	3583.18	9707.09	2858.95	2565.45
ko00300	2180.73	2728.88	756.409	1127.9	9173.87	947.212	4800.56	2174.19	3815.93	5644.71	1736.96	1588.53	4608.35	2518.99	2406.07	6341.85	1892.29	1694.84
ko00310	805.553	936.025	214.931	509.655	3615.19	445.917	1058.95	628.467	1130.29	2263.76	761.917	546.926	1536.76	1012.41	852.12	2037.85	631.056	537.954
ko00311	243.306	248.739	53.4286	184.071	973.881	161.893	85.4043	26.9286	61.4286	688.274	249.607	137.714	409.796	331.56	256.893	550.679	178.286	144.536
ko00312	229.535	263.043	40.5	103.625	582.793	81.0625	67.7075	25.375	53.5	422.48	135.812	93	363.142	231.73	214.562	514.188	123.75	135.688
ko00330	1407.39	1712.95	464.793	789.911	5996.04	641.921	2570.92	1287.07	2209.22	3801.56	1164.32	1010.94	2957.35	1705.88	1560.09	3940.69	1126.34	1000.8
ko00340	1811.49	2254.61	591.122	1003.89	7739.77	796.013	3657.14	1728	3006	4759.88	1424.17	1271.95	3779.22	2161.61	2003.59	5048.29	1458.5	1303.78
ko00350	809.337	984.846	255.79	461.162	3663.52	348.621	1303.61	666.434	1172.82	2237.98	700.331	601.516	1706.87	963.644	873.314	2278.09	659.048	573.782
ko00360	738.627	889.857	225.72	403.923	3028.39	352.231	1126.48	648.979	1097.35	1985.41	646.231	532.519	1462.1	872.126	775.394	2066.83	630.087	554.077
ko00361	238.197	268	67.466	136.117	954.901	141.2	217.083	185.215	306.832	574.017	201.6	140.5	398.507	264.117	225.1	568.417	178.6	149.3
ko00362	581.703	708.072	132.684	372.211	2551.23	301.974	714.678	379.895	679.684	1617.95	562.934	403.737	1118.46	740.256	611.289	1460.99	447.395	398.368
ko00364	285.865	0	0	0	0	0	0	0	0	0	0	0	509.776	0	0	0	0	0
ko00380	885.34	1045.53	231.188	546.253	3912.68	487.71	1098.49	684.316	1228.59	2469.77	844.645	607.193	1675.6	1098.11	924.693	2189.74	680.032	579.855
ko00400	1839.94	2244.57	646.617	969.212	7781.05	764.266	4210.73	1863.81	3250.47	4686.84	1352.35	1285.24	3808.44	2094.71	1983.09	5127.16	1466.35	1329.55
ko00410	1372.71	1611.38	397.78	763.688	5567.78	687.219	1498.19	0	1692.09	3889.81	1235.69	957	2749.4	1718.13	1516.5	3747.47	1125.41	970.875
ko00430	1149.34	1448.29	378.935	604.439	4727.73	562.25	2260.64	1422.18	2450.68	2775.98	928.375	740.875	2206.23	1284.79	1169.19	2970.88	902.062	760.312
ko00440	327.068	425.179	106.69	192.084	1616.57	118.786	808.094	347.046	607.023	849.941	242.929	231.5	701.861	380.084	348.857	833.584	220.714	203.714
ko00450	1875.73	2388.62	650.135	1041.68	8473.88	920.85	3638.31	1904.01	3335.65	5400.71	1714.12	1486.97	4154.08	2336.26	2174.9	6063.52	1849.12	1577.4
ko00460	1387.95	0	0	0	0	0	0	0	0	0	0	0	2862.26	0	0	0	0	0
ko00471	2897.3	3630.08	1021.08	1521.84	12879	1271.25	7330	3280.65	5820.9	7780.09	2386.75	2267.83	6336.65	3385.5	3275.67	9126.67	2746.08	2436.17
ko00472	307.5	288	84	238	1293	245	418	179	255	937	337	178	523	434	349	803	284	206
ko00473	2509.74	3060.61	904.94	1226.11	10588.5	1047	5254.77	2358.43	4215.71	6519.89	2042	1898	5293.59	2774.73	2648.17	7604.61	2216.83	1981.5
ko00480	1579.53	2046.41	500.613	999.141	7947.57	763.066	3759.69	1929.93	3351.12	4061.67	1374.72	1075.89	3181.64	1849.48	1613.86	3925.52	1152.97	997.987
ko00500	1320.75	1692.52	505.054	685.501	5627.18	621.837	2045.46	957.433	1698.46	3925.45	1238.76	1100.59	3095.47	1681.29	1650.32	4597.81	1408.57	1177.72
ko00510	63.3559	65.5377	32.2118	26.3486	186.22	29.1364	84.6364	36.8023	63.4691	191.818	37.4545	51.6818	149.273	84.4545	83.2273	223.349	63.2273	56.6364
ko00511	1893.82	2148.07	872.399	512.066	4054.93	457.031	1714.77	873.169	1543.33	5047.92	1245.88	1407.56	4040.69	2248.79	2436.06	5988.22	1681.09	1399.59
ko00520	1561.06	1930.02	591.75	872.384	7130.24	724.162	3375.9	1412.3	2517.18	4355.33	1309.97	1216.48	3489.52	1902.08	1845.4	5022.27	1496.96	1287.69
ko00521	2326.59	2737.78	887.791	1059.74	8443.51	1000.86	3488.81	2081.39	3653.64	6662.11	2116.86	1863.78	5155.7	2839.83	2772.69	7715.83	2338.33	1990.53
ko00522	50.1667	48	13.1667	39.6667	215.5	40.8333	6	0	5.5	156.167	56.1667	29.6667	87.1667	72.3333	58.1667	133.833	47.3333	34.3333
ko00523	638.836	755.75	253.727	296.136	2513.78	275	1090.3	0	1125.08	1947.04	607.344	562.938	1561.2	820.886	813.062	2331.48	701.938	611.125
ko00531	880.919	971.26	375.257	244.05	1809.84	224.821	618.261	425.679	736.729	2305.13	594.107	628.429	1882.02	1057.49	1170.04	2751.23	789.5	655.107
ko00540	2162.36	2663.34	801.401	1277.79	10872.5	993.117	6956.29	2885.11	5050.92	5595.23	1725.28	1667.5	4714.42	2510.78	2374.63	6648.99	1991.48	1768.87
ko00550	2774.47	3425.04	963.986	1502.81	12403.7	1242.34	6384.29	2873.79	5106.63	7323	2246.16	2056.42	5883.25	3214.27	3031.58	8173.52	2423.45	2132
ko00561	782.706	976.696	256.71	440.313	3574.06	337.453	1494.08	649.733	1166.57	2195.94	672.25	593.391	1711.67	936.712	886.508	2301.88	657.289	584.133
ko00562	489.714	556.628	149.409	291.834	1985.53	268.989	749.049	393.159	678.025	1319.14	435.815	320.587	913.035	600.494	526.5	1268.72	387.467	323.652
ko00564	1168	1439.79	379.947	703.08	5562.93	534.031	2633.71	1156.41	2043.3	3180.05	993.419	861.862	2485.09	1389.36	1280.41	3384.15	978.931	865.825
ko00591	423.213	554.528	143.833	145.5	1321.36	151.333	335.305	142.25	273	1340.78	477.333	433.167	970.523	509.112	491.667	1525.25	499.083	430
ko00600	428.767	490.812	189.477	128.118	1029.68	111.763	446.508	230.088	400.467	1111.63	282.837	304.025	934.38	501.692	580.275	1322.54	359.288	296.7
ko00620	2048.12	2555.01	681.36	1222.35	9717.53	980.77	4824.21	2166.56	3822.29	5444.13	1724.06	1480.96	4300.55	2423.95	2238.51	5770.78	1696.03	1490.11
ko00621	260.04	329.977	89.4286	213	2085.83	116.036	1135.31	232	454.143	810.513	205.25	237.286	720.591	333.013	337.607	979.536	234.571	228.536
ko00622	138.264	178.417	0	0	1069.77	77.225	434.633	0	194.6	0	0	0	0	0	0	0	0	0
ko00627	403.287	505.426	110.458	247.1	1885.57	236.567	528.032	327.533	575.042	1194.75	427.117	323.65	838.077	514.209	457.158	1227.89	401.875	334.392
ko00630	1573.04	1929.38	490.077	925.223	6996.32	724.583	2889.63	1343.13	2323.1	4325.6	1319.48	1114.02	3262.16	1909.62	1715.77	4345.9	1229.4	1105.1
ko00633	419.783	562.606	167.787	228.924	2299.52	169.432	319.894	152.877	288.938	1835.28	521.977	548.091	1333.92	601.099	637.705	2201.81	649.909	556.114
ko00640	1556.5	1894.85	462.097	918.607	6807.89	775.508	2609.53	1439.59	2513.69	4322.89	1389.44	1140.65	3183.47	1909.98	1690.77	4346.47	1312.64	1150.55
ko00643	642.92	775.371	136.444	401.889	2639.98	378.75	630.74	401.333	691.333	1708.84	681.194	456.556	1148.74	786.399	639.528	1554.53	531.778	465.694
ko00650	1571.59	1945.17	479.734	954.253	7297.71	818.05	2631.58	1305.54	2329.55	4473.59	1474.77	1193.27	3239.09	1936.16	1722.28	4595.16	1428.32	1222.62
ko00660	2859.5	3639.7	997.357	1690.78	13604.6	1309.79	7144.6	3094.68	5366.3	7949.52	2362.38	2162.17	6382.39	3510.02	3262.38	8636.07	2515.08	2274.96
ko00670	2577.72	3244.29	892.15	1372.72	11167.6	1134.41	5890.84	2757.86	4822.91	6754.85	2082.91	1897.36	5496.74	3040.1	2873.66	7412.96	2178.86	1937.27
ko00680	786.843	985.854	271.952	430.938	3509.13	343.167	1687.61	724.462	1290.83	2114.47	641.436	584.043	1685.04	929.947	888.393	2296.55	670.312	590.543
ko00710	2221.95	2736.37	813.411	1203.97	10160.9	1002.11	5396.51	2356.9	4183.18	5898.57	1760.56	1673.17	4828.38	2601.49	2496.64	6810.86	2010.28	1765.42
ko00720	2070.25	2525.62	689.166	1134.14	8968.84	917.618	4121.96	2036.55	3583.36	5488.04	1668.35	1481.28	4245.05	2424.94	2231.82	5809.17	1721.93	1513.1
ko00730	2114.25	2592.73	754.736	998.73	8404.07	886.364	4318.45	2146.49	3764.4	5714.65	1707.23	1637.91	4572.8	2422.07	2317.77	6793.38	2006.14	1794.86
ko00740	1497.82	1839.62	536.533	782.64	6662.64	676.083	3002.23	1474.84	2604.38	4161.32	1251.83	1161.12	3287.64	1782.27	1687.29	4567.83	1346.9	1185.81
ko00750	2163.14	2658.19	767.83	1146.65	9334.36	923.688	4650.2	2094.95	3664.16	5555.99	1647.19	1496.56	4412.41	2475.28	2277.66	5840.8	1690.72	1477.78
ko00760	1784.01	2246.48	634.738	947.992	7880.6	795.042	3704.55	1861.93	3291.81	4950.66	1501.68	1385	3937.5	2148.21	2027.76	5359.09	1568.25	1383.6
ko00770	2709.25	3310.68	951.772	1379.61	11293.4	1149.45	5599.74	2704.2	4732.59	7446.18	2164.12	2036.6	5821.56	3188.04	3010.92	8323.96	2434.38	2174.23
ko00780	2870.1	3501.63	1065.06	1588.87	13774.1	1317.25	7115.5	2962.05	5291.52	7994.85	2413.55	2306.4	6196.68	3367.75	3162.45	9228.72	2780.7	2445.55
ko00785	2493.97	2989.75	947.91	1495.17	11912.3	1180.25	6586.33	2929.15	5172.57	6616.42	1831.75	1753.5	5036.82	2925.67	2659.5	6802.67	1937.75	1670.5
ko00790	2203.43	2691.53	773.912	1249.5	10380.3	1001.77	5586.76	2557.65	4488.66	5659.43	1745.69	1582.58	4676.86	2627.26	2426.94	6062.52	1766.69	1583.38
ko00860	1148.78	1461.21	386.981	684.658	5508.47	579.448	2315.79	1130.98	1971.9	3375.08	1092.24	942.104	2637.25	1461.03	1348.15	3625.38	1096.67	973.019
ko00900	2037.65	2526.09	675.715	1134.37	8796.05	950.208	4279.55	2001.54	3556.38	5588.52	1738.99	1515.36	4315.98	2459.11	2295	6041.97	1814.49	1594.19
ko00903	703.654	812.456	0	0	3120.23	431.796	630.135	482.136	859	0	0	0	0	0	0	0	0	0
ko00906	30.4118	31.2353	10.0588	17.4706	158.118	20.3529	57.4706	31.7647	60.7647	73.3529	31.4706	18.6471	52.2353	35.8824	30.4706	80.3529	30.3529	25
ko00908	871.242	1047.94	330.603	411.793	3449.25	339.562	1916.83	853.913	1525.14	2309.36	646.688	662.375	1887.08	1017.54	979.25	2680.92	776.438	691.125
ko00909	30.1	28.8	7.9	23.8	129.3	24.5	3.6	0	3.3	93.7	33.7	17.8	52.3	43.4	34.9	80.3	28.4	20.6
ko00910	1176.08	1462.47	386.667	720.894	5861.63	515.34	2764.62	1033.78	1825.45	3214.84	977.85	888.09	2627.4	1434.31	1330.34	3444.06	965.555	868.655
ko00920	1579.05	2026.81	531.028	870.564	7096.41	725.906	3378.43	1841.33	3180.52	4103.32	1326.94	1109.5	3264.98	1866.44	1694.94	4361.94	1273.31	1105.88
ko00930	929.069	1053.88	210.714	623.143	3901.45	510.464	602.617	493.286	898.571	2556.49	907.036	561.143	1688.93	1221.49	960.036	1981.75	614.714	531.821
ko00943	1	0	0	0	2.9286	0	0	0	0	5.7143	0	2.8571	0	0	0	8	0	0
ko00960	0	1005.24	0	0	3645.35	317.938	1721.53	755.329	1324.68	0	0	0	0	0	0	0	0	0
ko00965	159.5	146	49	0	0	0	0	0	0	471.5	0	0	278	221.5	184	402.5	0	0
ko00970	2333.78	2879.07	805.79	1236.87	10244	1018.05	5702.71	2496.37	4439.35	6143.9	1862.12	1748.36	4944.63	2675.08	2567.73	7020.77	2082.59	1860.6
ko00983	1843.87	2312.14	697.275	1005.44	8540.9	854.295	4171.98	1865.25	3316.62	4943.15	1493	1400.68	4061.77	2191.95	2145.57	5665.81	1661.66	1413.93
ko01040	1152.6	1355.91	324.138	672.356	4830.36	592.217	1597.32	1112.05	1903.13	3004.46	984.517	732.1	2166.64	1362.71	1164.6	2760.99	829.917	718.767
ko01051	5617.94	7009.26	2005.07	2956.84	25125.5	2601	9032.65	4429.3	8318.89	17277.3	5159.5	4776.5	13293.4	7070.1	6844.75	19493.1	5915.75	5111.75
ko01053	381.684	439.35	133.838	257.104	1943.27	215.422	330.342	68.5094	168.098	1274.67	377.266	298.406	889.613	539.658	477.969	1313.39	381.141	303.625
ko01055	2920.47	3498.25	1195.41	1644.17	14017	1372.25	7351.33	3293.65	5756.57	8926.42	2778.75	2634.5	7505.32	3874.17	3825	11096.2	3318.25	2921.5
ko02010	1373.35	1791.39	448.825	892.809	7085.84	743.649	3093.23	1260.92	2208.67	4056.82	1310.1	1091.86	3080.82	1736.19	1581.05	4297.21	1307.19	1117.81
ko02020	919.544	1163.65	296.911	510.742	4066.31	391.309	1228.32	757.795	1299.65	2658.88	816.259	700.717	2033.65	1112.13	1000.52	2714.63	754.525	678.888
ko02030	2563.95	3094.66	747.724	1220.44	8391.23	1117.27	3563.15	2847.28	4557.01	5670.96	1715.27	1442.81	4158.95	2468.57	2020.98	5623.22	1609.19	1577.44
ko02040	1594.55	1997.5	484.603	646.294	4782.35	648.464	1489.02	1626.1	2669.06	3822.32	1157.65	974.191	2916.54	1581.61	1362.51	4076.57	1137.95	1090.87
ko02060	679.139	975.169	289.504	476.307	4573.59	368.059	1763.9	505.149	1000.63	2565.27	806.362	787.947	2088.01	980.898	972.914	3239.43	982.934	836.086
ko03008	119.567	150.846	41.8576	73.3822	576.273	57.9634	345.918	158.26	273.898	291.094	95.4268	79.8049	233.176	135.252	125.561	291.37	85.439	77.0244
ko03010	2225.23	2738.66	786.252	1176.25	9741.04	973.917	5523.83	2415.15	4294.58	5771.69	1722.86	1632.21	4686.48	2552.61	2445.28	6591.9	1941.26	1729.23
ko03013	76.2718	92.803	29.1715	43.0809	370.144	30.0492	210.146	82.8227	148.585	208.562	59.2917	58.5455	177.616	93.3802	94.2008	235.335	65.6591	59.7992
ko03015	0	0	0.7407	0	0	0	5.9259	0	0	0	0	0	0	0	1.037	0	0	0
ko03018	986.932	1219.04	351.036	531.176	4388.95	451.289	2405.18	1115.14	1966.12	2455.22	777.303	684.487	2020.43	1125.09	1040.44	2709.93	793.454	698.336
ko03020	1371.28	1685.18	458.871	667.756	5047.8	602.783	2208.83	1202.05	2099.66	3564.78	1099.08	958.633	2811.06	1607.57	1516.1	3905.17	1158.77	1021.13
ko03022	0	0	3.0769	0	0	0	24.6154	0	0	0	0	0	0	0	4.3077	0	0	0
ko03030	1876.15	2297.43	653.445	1024.66	8346.03	833.683	4512.97	1981.28	3518	4875.64	1495.12	1363.23	3916.68	2165.81	2035.68	5445.42	1601.17	1413.32
ko03050	41.1875	41.6146	12.3646	29.75	171.646	31	20.5417	1.1875	7.3021	125.083	44.9167	24.6875	69.5104	59.2604	46.4479	103.844	38.0104	30.9896
ko03060	2374.48	2900.31	823.512	1296.02	10449.6	1073.08	5583.76	2445.95	4338.77	6168.73	1852.33	1698.5	4914.11	2739.93	2577.88	6827.99	2006.95	1784.83
ko03070	1582.08	2034.15	558.128	843.943	7048.64	731.142	3166.15	1679.73	2924.84	4328.22	1322.66	1191.08	3483.98	1861.32	1733.61	4786.79	1364.47	1218.2
ko03410	1572.34	1915.91	521.906	929.47	7243.71	759.667	3613.54	1568.49	2788.8	4126.94	1297.55	1107.02	3227.06	1852.21	1704.04	4383.62	1304.37	1141.61
ko03420	1106.65	1334	374.862	597.293	4739.58	504.083	2492.94	1100.56	1952.67	2885.06	881.75	794.354	2293.41	1288.4	1214.03	3236.34	970.302	861.615
ko03430	2425.99	3013.81	852.59	1313.27	10839.3	1054.48	5923.5	2626.6	4646.31	6328.79	1933.1	1801.52	5175.96	2802.23	2664.13	7214.67	2124.61	1876.83
ko03440	2243.24	2812.43	790.587	1219.57	10162.4	978.833	5623.43	2497.16	4412.97	5867.99	1779.82	1666.25	4780.54	2600.01	2463.43	6586.11	1943.62	1715.72
ko03450	109.5	125.7	22.6	80.8	443.7	72.5	116.6	67.8	106.7	288.8	106	59.6	177.6	146.9	109.2	212.2	66.5	61.5
ko04112	2222.43	2720.96	763.376	1217.59	9744.83	1004.81	5414	2501.1	4391.8	5821.5	1779.19	1623.09	4672.88	2599.71	2436.17	6483.88	1896.17	1704.92
ko04113	12.33	12.855	4.475	7.48	45.93	0	16.72	0	21.985	48.7	0	0	0	0	0	51.825	16.605	13.375
ko04122	2109.66	2695.84	698.467	1262.56	10173.9	1039.86	5581.97	2384.74	4194.34	5668.08	1925.45	1574.36	4415.32	2495.72	2260.73	6153.02	1850.59	1642.23
ko04141	49.0165	63.4155	19.7536	22.2391	191.227	17.3225	99.2801	39.0362	68.9565	137.905	36.8514	40.2319	114.943	59.8104	61.7138	166.482	48.5507	43.4167
ko04146	646.032	750.293	199.316	391.11	2913.26	305.393	1170.75	521.964	939.139	1749.59	540.321	449.271	1263.94	778.553	688.157	1646.9	487.721	423.686
ko04210	70.5368	76.7313	27.5161	19	185.022	18.6452	38.5106	19.4677	33.5161	159.473	43.129	48.0968	128.47	66.9248	66.5484	163.29	42.2258	38.6129
ko04310	0.1457	0	0	0	0	0	0	0	0	0	0	0	0.0729	0	0	0	0	0
ko04621	85.7362	110.882	30.6442	0	402.218	0	218.936	86.2308	153.279	213.978	0	65.7885	188.32	97.5835	94.8846	247.865	70.8942	62.8269
ko04626	323.421	417.263	107.919	177.848	1439.86	159.107	742.561	360.161	621.452	778.703	254.364	212.114	643.049	352.603	321.864	834.198	253.443	223.593
ko04910	127.028	170.601	44.8608	89.5856	716.389	65.3013	407.923	145.931	254.805	347.314	101.058	93.0128	282.384	158.731	146	367.829	107.365	94.9103
ko04974	65.0664	66.1464	29.5328	23.7736	213.067	23.76	89.92	44.772	83.8656	173.68	40.2	46.84	138.2	82.88	80.12	197.654	55.32	46.28
ko05010	101.859	0	0	0	375.753	0	0	0	0	210.019	0	56.3929	0	0	0	185.192	0	0
ko05100	74.0909	76.6061	33	43.6364	436.121	14.8182	14.1818	0	12.8182	322.727	71.9697	86.2727	265.242	119.182	121.061	354.333	72.9091	69.6667
ko05110	0	0	0	0	0	0	0	0	0	0	0	0	5.8333	0	0	0	0	0
ko05111	500.357	642.687	175.432	265.469	2087.27	248.619	1045.07	735.752	1245.04	1091.76	372.357	301.976	962.794	526.608	452.75	1117.27	317.202	290.988
ko05120	182.438	239.244	65.3207	88.8218	785.156	76.1786	362.434	170.391	303.249	522.316	153.839	151.464	419.844	215.619	212.071	588.018	171.429	152.107
ko05143	65.1928	82.875	19.6339	35.4817	288.001	30.0972	78.8794	81.5361	133.087	140.329	44.3194	36.5278	119.629	69.2872	53.1944	123.259	31.5694	31.3333
ko05146	9.9523	8.8974	3.1795	7.3846	36.2692	6.9487	7.3077	5.2308	7.7949	34.5128	8.641	7.4615	23.1428	15.4359	13.1795	30.0256	9.3846	7.3846
ko05150	16.3333	17.7273	4.1515	5.7576	32.6515	6.2727	6.6364	2.8182	6.3939	27.6364	6.8788	9.0909	12.7879	9.7273	6.7576	52.6667	6.5455	9.0606

## Sheet: Table_S6
Table S6: Functional molecular pathways (reported by their KEGG identify number; e.g. ko00010) and their count number predicted from V8 region
pathway	Cantiles-18-1	Cantiles-18-2	Cantiles-18-3	Coloradito-18-1	Coloradito-18-2	Coloradito-18-3	Granito-18-1	Granito-18-2	Granito-18-3	Machos-18-1	Machos-18-2	Machos-18-3	Partido-18-1	Partido-18-2	Partido-18-3	Rasito-18-1	Rasito-18-2	Rasito-18-3
ko00010	913.508	1386.34	300.686	561.827	4531.45	491.115	2251.68	1258.77	2186.97	2143.01	651.069	654.43	2165.11	1021.45	1140.76	2701.06	837.761	796.38
ko00020	1041.88	1619.32	342.322	630.974	5137.13	569.573	2493.17	1487.87	2577.2	2384.93	720.966	736.797	2419.36	1127.47	1297	2979.36	927.301	888.754
ko00030	1212.38	1873.33	398.416	738.867	5987.01	662.356	3017.74	1719.72	2981.98	2804.22	860.308	859.436	2853.58	1341.78	1510.83	3543.06	1106.55	1049.82
ko00040	638.662	1064.6	209.369	365.765	3086.75	356.018	1292.18	997.917	1710.51	1366.41	393.241	435.36	1462.78	647.822	792.779	1649.27	506.851	501.204
ko00051	646.255	1017.01	212.828	385.687	3172.76	345.01	1423.24	926.493	1598.21	1477.54	432.025	455.946	1550.03	710.529	806.627	1826.79	556.339	538.078
ko00052	651.537	1002.55	214.689	395.604	3218.57	346.039	1512.96	907.269	1570.67	1519.41	451.286	464.794	1543.84	718.993	812.827	1895.98	580.272	556.549
ko00053	214.214	330.799	71.1322	127.84	1054.64	104.456	412.336	288.024	494.792	513.447	141.141	154.457	510.73	232.331	270.928	632.579	182.459	176.924
ko00061	1127.4	1861.34	369.109	652.506	5466.1	639.017	2444.06	1757.69	3022.5	2411.41	713.409	769.106	2575.67	1154.94	1399.28	2941.61	920.406	901.211
ko00071	693.903	953.487	229.154	455.805	3528.54	360.475	2011.71	831.997	1469.52	1767.96	560.71	520.934	1654.52	826.394	870.334	2302.73	719.657	664.43
ko00100	34.0312	35.9375	11.3125	25.5312	182.469	16.4688	132.75	27.5312	51.6875	101.625	34.7812	28.0938	84.4375	47.0938	43.0625	140	44.4688	39.125
ko00120	146.74	263.629	47.6289	79.7044	694.444	89.4822	285.111	259.111	442.073	279.333	81.5556	94.5933	322.74	136.889	178.962	324.444	104.667	107.038
ko00121	1320.66	2372.66	428.66	717.34	6250	805.34	2566	2332	3978.66	2514	734	851.34	2904.66	1232	1610.66	2920	942	963.34
ko00130	762.313	1191.08	250.575	459.35	3752.64	414.748	1781.37	1092.81	1890.35	1741.07	521.549	538.235	1770.49	820.756	950.547	2169.11	671.491	645.062
ko00190	381.355	589.949	125.396	231.313	1881.91	207.709	916.64	541.62	938.928	875.674	264.897	270.012	888.845	415.014	474.716	1095.74	340.808	326.14
ko00230	734.603	1075.24	242.106	463.217	3678.08	390.214	1932.6	963.721	1684.14	1777.64	549.784	535.47	1745.8	841.892	917.877	2269.25	706.391	663.939
ko00240	814.339	1200.62	268.215	511.218	4070	435.936	2135.35	1082.5	1890.48	1953.62	604.946	590.819	1931.18	928.474	1016.13	2489.53	777.251	731.788
ko00250	1210.01	1814.01	398.197	751.377	6022.35	652.817	3093.46	1646.76	2868.57	2859.89	880.202	870.761	2859.61	1362.07	1508.72	3623.98	1131.35	1070.56
ko00260	931.737	1409.38	306.614	574.577	4625.95	502.939	2332.46	1282.25	2230.09	2186.31	668.417	667.684	2188.3	1036.11	1162.06	2760.64	859.666	815.984
ko00270	968.029	1520.7	317.759	586.513	4759.41	534.997	2376.08	1408.04	2436.77	2218.98	678.461	681.757	2258.07	1059.37	1204.25	2792.85	872.715	830.865
ko00280	522.261	701.03	172.547	347.97	2670.13	270.494	1575.06	607.59	1078.31	1350.95	433.641	395.573	1250.44	632.555	654.754	1771.74	556.097	510.429
ko00281	768.452	1052.72	253.721	506.154	3911.23	399.229	2241.91	916.944	1620.36	1963.54	623.913	577.997	1831.93	916.931	964.646	2560.77	800.837	738.548
ko00290	1572.79	2362.33	517.603	974.806	7822.91	849.788	4012.08	2148.74	3742.63	3706.45	1140.58	1129.83	3709.47	1764.91	1961.91	4696.88	1467.09	1388.17
ko00300	974.034	1414.28	320.932	617.843	4886.93	520.083	2631.67	1270.08	2224.25	2363.74	738.62	711.306	2317.4	1124.57	1216.07	3030.1	948.84	888.691
ko00310	300.746	387.548	99.8444	203.841	1549.9	147.679	903.678	322.371	574.846	810.382	256.253	232.833	730.796	373.37	380.562	1069.3	329.229	300.087
ko00330	587.581	919.028	193.139	353.551	2891.1	320.655	1376.74	845.668	1463.24	1337.21	401.345	413.998	1376.25	637.619	731.68	1665.43	516.642	496.474
ko00340	768.203	1167.96	252.381	473.277	3810.61	421.724	1959.46	1072.36	1865.9	1783.99	551.486	547.822	1812.16	858.364	956.924	2255.46	709.44	672.823
ko00350	226.112	330.103	75.0065	141.123	1130.46	112.186	529.854	286.283	497.831	560.435	164.241	166.435	546.52	259.465	287.046	712.063	212.546	200.211
ko00360	265.216	370.072	88.1873	170.178	1340.28	128.407	664.269	313.568	549.17	682.403	203.115	199.359	643.476	312.797	335.074	874.913	261.424	244.264
ko00361	75.605	127.691	24.891	42.409	363.414	40.353	130.672	117.742	200.675	162.672	44.072	51.539	174.179	75.338	94.227	193.066	56.888	57.195
ko00362	200.671	261.423	66.6603	134.945	1031.34	98.0071	586.623	217.703	387.12	537.873	168.399	154.786	488.413	247.689	253.556	706.237	216.253	197.934
ko00380	377.641	523.331	124.621	247.008	1916.86	197.54	1088.51	459.093	809.872	955.024	302.879	282.374	899.016	447.52	473.573	1242.03	388.863	359.536
ko00400	862.64	1284.46	283.945	538.087	4300.69	465.05	2237.9	1164.79	2031.66	2048.48	633.417	622.387	2036.13	974.167	1075.91	2603.69	814.248	768.424
ko00430	585.226	919.174	192.424	350.826	2876.05	317.866	1342.89	844.033	1458.61	1330.77	396.145	412.064	1368.4	631.342	728.884	1651.95	509.855	491.399
ko00440	93.0393	132.279	30.7793	59.4707	468.724	47.645	245.373	115.816	202.982	232.337	71.23	68.9207	225.499	109.677	117.634	299.59	91.97	85.5679
ko00450	1120.41	1731.78	367.978	684.405	5533.8	614.861	2851.89	1592.26	2761.57	2597.29	804.588	793.995	2617.34	1234.77	1396.25	3299.58	1034.56	976.849
ko00471	1528.7	2420.94	501.603	913.73	7499.76	847.357	3573.15	2246.95	3883.83	3425.48	1031.81	1068.93	3550.39	1636.85	1895.44	4244.37	1325.79	1280.3
ko00473	1672.25	2408.83	551.16	1066.51	8407.26	888.8	4562.98	2153.11	3774.72	4090.48	1280.48	1226.71	3986.15	1942.45	2088.93	5254.97	1644.32	1537.08
ko00480	880.348	1413.2	288.883	520.38	4302.41	486.31	1966.07	1311.18	2260.04	1955.33	579.597	612.477	2031.07	925.837	1096.92	2411.08	747.182	724.494
ko00500	708.746	1085.68	233.26	432.878	3506.97	381.058	1705.99	987.171	1712.08	1651.4	497.84	505.784	1679.39	787.096	885.235	2072.78	640.82	611.417
ko00510	54.8559	80.0605	18.015	34.8714	275.136	30.2805	155.068	73.1818	128.379	131.046	41.9773	39.7805	127.424	62.25	67.9241	168.182	53.75	50.3486
ko00511	189.012	319.228	62.2275	106.022	908.535	100.882	326.68	294.355	501.688	406.68	110.18	128.847	436.272	188.695	236.542	484.14	142.67	142.988
ko00520	892.046	1390.07	292.925	539.704	4395.99	490.296	2142.57	1280.86	2218.54	2033.76	616.5	629.639	2104.75	979.864	1109.67	2539.72	792.804	760.158
ko00521	1012.2	1391.05	333.937	665.786	5148.04	532.186	2987.92	1222.56	2161.61	2566.7	821.644	758.202	2444.79	1222.55	1270.43	3353.91	1055.69	972.191
ko00540	788.512	1349.04	257.975	442.525	3782.54	447.511	1521.99	1278.81	2185.8	1634.06	465.427	528.875	1787.25	777.39	977.322	1947.9	600.573	600.655
ko00550	1245.57	1847.86	410.227	779.201	6214.84	667.449	3268.32	1669.43	2912.4	2982.32	924.977	900.947	2955.25	1419.74	1554.93	3808.92	1188.85	1117.02
ko00561	318.551	517.179	104.585	186.087	1550.86	175.879	686.053	481.632	828.818	698.912	204.771	219.991	740.773	334.34	395.749	855.131	263.829	257.652
ko00562	411.799	646.703	134.833	249.014	2026.94	232.413	1021.31	603.614	1046.19	924.112	285.351	288.643	951.182	443.747	512.079	1157.31	367.327	351.397
ko00564	564.576	873.1	185.775	342.288	2786.21	304.31	1331.44	796.515	1379.4	1303.95	390.786	400.896	1324.59	617.053	704.033	1628.92	502.824	481.837
ko00591	0	0	0	0	0	0	0	0	0	0	0	0	9.6	4.3	1.3	1.9667	0.6	0
ko00600	98.044	151.912	32.212	59.563	483.932	53.485	235.686	139.196	241.154	225.486	68.211	69.528	227.916	106.424	122.61	282.713	87.929	83.981
ko00620	924.125	1418.83	304.049	563.681	4570.12	498.675	2226.67	1293.16	2242.58	2145.96	647.822	658.329	2170.61	1016.87	1152.83	2691.18	833.508	795.956
ko00627	223.996	284.044	74.3103	153.523	1158.92	110.648	697.863	235.589	421.789	608.596	194.929	174.396	545.574	281.524	282.265	805.695	249.764	227.138
ko00630	583.798	876.229	193.016	359.075	2900.39	300.008	1359.19	777.467	1348.68	1402.44	413.497	422.772	1384.73	651.079	731.053	1760.4	531.836	507.141
ko00633	211.819	352.365	70.0927	118.635	1019.68	110.093	360.32	323.861	553.178	460.456	123.547	144.639	487.291	211.33	262.144	546.328	159.107	160.09
ko00640	622.595	889.661	205.661	397.733	3134.33	323.33	1662.86	784.681	1375.26	1543.47	476.799	459.669	1481.35	721.774	778.942	1980.07	612.11	572.617
ko00660	1538.01	2428.49	505.152	922.035	7547.85	847.428	3715.56	2250.23	3890.61	3486.98	1063.4	1076.41	3563.56	1654.9	1914.01	4386.17	1369.47	1304.36
ko00670	1211.95	1762.31	399.242	769.588	6079.03	647.748	3329.38	1583.09	2771.63	2951.67	928.88	884.719	2884.36	1403.65	1512.32	3802.48	1192.35	1111.96
ko00680	299.283	460.778	98.5311	181.792	1478.26	161.062	711.598	420.38	728.689	692.797	208.141	212.708	706.412	329.819	373.002	866.925	267.816	256.244
ko00710	1042.16	1583.01	342.842	641.019	5168.9	564.128	2595.61	1443.04	2508.32	2435.53	743.943	745.224	2477.34	1169.72	1299.19	3070.77	956.746	909.366
ko00720	955.973	0	314.407	0	4731.39	0	2345.81	1338.05	2323.04	0	0	0	0	0	0	0	0	0
ko00730	1056.14	1597.53	347.529	652.891	5243.62	570.782	2725.15	1454.57	2530.13	2493.33	771.873	756.576	2487.91	1184.26	1316.15	3175.66	991.764	934.191
ko00740	808.381	1214.99	266.156	500.511	4019.89	434.111	2036.38	1101.26	1916.76	1909.8	584.217	581.386	1890.16	898.142	1006.21	2412.09	750.083	711.869
ko00750	850.798	1381.03	279.281	501.874	4143.39	469.029	2036.88	1283.42	2207.88	1917.5	585.753	588.513	1975.74	908.704	1059	2426.08	753.398	713.75
ko00760	936.667	1445.66	307.776	578.557	4629.78	512.408	2425.77	1327.79	2303.13	2215.72	687.161	669.295	2204.63	1052.63	1166.7	2829.91	882.95	829.582
ko00770	1331.45	2017.03	438.033	820.367	6607.92	721.365	3343.07	1839.69	3199.87	3114.83	954.299	952.614	3123.61	1478.65	1660.21	3933.96	1227.65	1165.08
ko00780	1078	1717	354.202	639.598	5277.6	589.206	2407.6	1584.79	2733.39	2417.6	714.604	753.408	2499.32	1142.77	1341.75	2983.36	920.116	891.6
ko00785	1252.69	1806.62	412.62	799.88	6299.07	666.6	3418.86	1612.21	2825.04	3067.86	960.36	920.03	2951.36	1439.59	1566.7	3941.23	1233.24	1152.81
ko00790	1149.3	1656.07	378.735	733.223	5778.4	611.05	3136.2	1479.61	2593.62	2812.2	880.33	843.361	2722.41	1327.29	1436.14	3612.79	1130.47	1056.74
ko00860	647.075	1021.43	212.243	387.908	3177.45	360.843	1544.16	951.11	1645.99	1448.62	440.203	452.332	1489.33	689.45	801.029	1799.27	565.351	544.83
ko00900	823.59	1136.49	272.043	538.79	4182.21	428.937	2375.68	996.529	1759.55	2086.24	661.296	616.001	1981.08	986.193	1030.67	2712.84	848.482	784.577
ko00906	64.0588	67.6471	21.2941	48.0588	343.471	31	249.882	51.8235	97.2941	191.294	65.4706	52.8824	158.941	88.6471	81.0588	263.529	83.7059	73.6471
ko00908	313.673	451.655	103.405	199.97	1576.89	166.65	855.84	403.928	708.26	766.965	240.09	230.007	750.59	365.647	391.675	985.308	308.31	288.202
ko00910	704.21	1119.22	231.522	418.028	3448.94	383.014	1566.13	1030.8	1777.95	1584.38	467.073	492.855	1637.5	748.894	876.036	1954.3	601.087	582.7
ko00920	1001.62	1511.19	329.376	620.187	4978.72	542.567	2541.53	1374.09	2390.99	2356.44	724.128	719.256	2349.04	1115.87	1249.92	2981.3	931.097	882.313
ko00970	1019.5	1467.88	336.098	649.903	5125.17	541.612	2781.62	1312.87	2302.09	2492.64	780.293	747.524	2441.63	1189.34	1273.67	3203.36	1002.35	936.658
ko01040	560.809	883.247	183.914	337.219	2756.49	312.041	1341.54	819.817	1418.68	1261.74	383.344	393.213	1300.32	602.756	698.999	1574.55	494.069	473.991
ko01051	2625.21	4224.57	860.57	1549.93	12820.6	1472.37	6005.72	3956.92	6828.41	5766.72	1731.22	1816.23	6106.05	2787.68	3249.73	7102.46	2225.98	2161.29
ko01053	173.277	210.264	58.1394	119.454	901.825	74.8419	485.85	159.037	284.839	498.975	150.319	138.923	434.952	222.887	222.802	659.069	193.656	175.692
ko01055	1254.69	1806.62	413.62	799.88	6307.57	666.6	3423.36	1615.71	2833.04	3067.86	960.36	920.03	3053.36	1485.59	1566.7	3941.23	1233.24	1152.81
ko02010	927.942	1502.53	304.237	545.19	4524.26	517.625	2062.02	1403.04	2417.05	2036.12	604.31	641.543	2139.98	971.15	1154.03	2502.77	778.934	757.49
ko02020	651.666	1060.92	214.017	380.741	3174.53	362.014	1401.34	988.442	1699.94	1426.32	418.062	450.073	1500.41	676.127	810.291	1742.07	538.193	526.434
ko02030	965.855	1687.9	315.901	529.33	4597.19	557.973	1796.63	1626.63	2777.94	1925.32	545.014	634.249	2160.98	923.875	1189.84	2266.4	704.001	712.068
ko02040	830.24	1434.52	273.329	462.385	3992.91	479.364	1535.42	1364.06	2326.5	1693.42	476.466	554.978	1883.89	808.118	1034.06	1995.37	613.658	620.189
ko02060	625.813	1066.59	205.272	350.663	3003.17	346.523	1150.05	1000.1	1707.07	1315.36	366.377	422.231	1474.52	639.757	778.459	1565.26	473.349	474.358
ko03008	77.2612	117.063	25.3798	47.7666	383.699	42.3383	198.176	107.169	186.522	180.31	55.798	55.2617	180.796	85.8776	96.2568	228.153	71.7337	67.9827
ko03010	953.792	1381.82	314.375	605.562	4787.54	507.493	2574.15	1238.29	2168.92	2320.93	724.271	697.473	2277.92	1105.79	1190.62	2975.09	930.146	871.174
ko03013	22.2158	38.008	7.2959	12.3556	106.397	12.2217	39.4861	35.6459	60.7998	46.4936	12.7967	14.9382	51.4114	22.1586	27.5753	55.0286	16.5245	16.6479
ko03018	423.312	637.482	139.297	261.992	2104.34	228.46	1071.14	579.267	1008.23	997.05	305.866	304.025	1000.67	475.167	527.776	1261.01	393.187	372.688
ko03020	474.875	661.216	156.85	308.567	2405.51	248.564	1355.27	583.86	1029.74	1191.38	376.999	353.122	1137.42	563.683	593.546	1545.78	483.921	448.375
ko03030	870.088	1252.48	286.825	555.021	4374.94	461.509	2369.61	1118.12	1960.13	2131.01	666.282	638.669	2073.93	1010.62	1086.82	2736.91	855.456	799.835
ko03050	22.6875	23.9583	7.5417	17.0208	121.646	10.9792	88.5	18.3542	34.4583	67.75	23.1875	18.7292	56.2917	31.3958	28.7083	93.3333	29.6458	26.0833
ko03060	1129.02	1625.96	372.158	719.892	5675.96	599.94	3080.57	1453.79	2548.94	2761.07	864.324	828.027	2686.82	1309.43	1410.03	3547.11	1109.92	1037.53
ko03070	1054.18	1675.09	346.014	627.96	5166.25	582.367	2423.99	1553.1	2682.19	2358.83	706.015	736.361	2439.38	1120.77	1307.2	2915.21	907.175	878.061
ko03410	695.309	1009.29	229.239	440.737	3488.33	368.408	1855.55	902.331	1579.19	1693.24	525.788	508.599	1653.26	801.084	869.34	2168.44	675.66	633.238
ko03420	509.063	698.04	168.082	334.71	2589.46	266.117	1495.31	612.133	1082.51	1293.62	412.87	381.593	1225.95	613.113	637.067	1687.08	529.663	488.603
ko03430	1130.76	1655.04	372.562	713.242	5661.74	603.266	2997.01	1487.49	2600.63	2730.43	847.621	823.349	2681.8	1294.64	1411.52	3487.67	1088.87	1023
ko03440	1031.74	1490.88	340.146	656.221	5182.47	546.76	2782.14	1331.5	2332.3	2520.84	785.436	756.194	2462.8	1196.7	1289.33	3233.03	1008.82	944.322
ko03450	0.4	0	0.2	0	1.7	0	0.9	0.7	1.6	0	0	0	0	0	0	0	0	0
ko04112	872.83	1283.09	287.527	548.847	4365.21	467.012	2301.74	1156.5	2020.9	2097.64	650.707	633.835	2072.92	998.268	1088.41	2675.18	835.768	786.357
ko04122	1158.95	1706.19	381.737	728.581	5795.26	618.73	3035.8	1534.23	2679.1	2789.03	862.529	842.381	2737.13	1317.07	1447.3	3554.81	1108.16	1043.1
ko04141	10.3216	0	3.3858	0	49.2257	0	18.8965	17.0828	29.189	0	0	0	24.6719	10.61	0	0	0	0
ko04146	304	445.543	100.029	192.143	1522.53	163.858	818.158	401.956	702.998	731.858	228.943	221.173	713.319	345.304	379.045	935.675	293.891	275.972
ko04210	0	0	0	0	0	0	0	0	0	0	0	0	0.2129	0.0903	0.2516	0.3806	0.1161	0
ko04626	195.522	311.526	65.8691	119.731	989.681	118.091	441.894	285.473	489.358	435.98	130.466	140.467	468.666	211.544	253.412	531.593	166.483	162.878
ko05100	85.8412	149.287	28.0752	47.44	409.645	48.8606	156.953	142.025	242.187	174.771	48.9527	57.0339	193.183	82.823	105.442	204.779	62.8048	63.8558
ko05120	76.0204	131.959	24.8879	41.9336	362.704	43.1893	139.056	125.79	214.647	154.485	43.2707	50.4139	173.053	74.2311	93.7607	181.853	55.7721	56.4439
ko05142	30.5534	44.0639	10.0639	19.5093	153.636	16.2585	83.3868	39.3222	68.9034	74.8259	23.4234	22.4398	71.9844	35.112	38.2122	96.1276	30.079	28.1173
ko05150	0	0	0	0	0	0	0	0	0	0	0	0	6.1818	2.7879	0	0	0	0

## Sheet: Table_S7
Table S7: Functional molecular pathways (reported by their KEGG identify number; e.g. ko00010) and their count number predicted from V9 region
pathway	Cantiles-18-1	Cantiles-18-2	Cantiles-18-3	Coloradito-18-1	Coloradito-18-2	Coloradito-18-3	Granito-18-1	Granito-18-2	Granito-18-3	Machos-18-1	Machos-18-2	Machos-18-3	Partido-18-1	Partido-18-2	Partido-18-3	Rasito-18-1	Rasito-18-2	Rasito-18-3
ko00010	367.122	440.262	110.976	237.289	1862.16	270.557	970.941	348.343	659.851	761.822	254.761	322.572	1022.02	463.714	560.501	1023.96	311.827	296.031
ko00020	355.631	435.667	111.967	249.342	1845.35	277.158	1079.51	417.133	840.442	910.261	333.191	414.15	1129.11	528.994	644.731	894.468	289.754	272.972
ko00030	393.802	498.864	120.013	260.938	2059.41	296.858	1159.85	437.665	809.38	777.401	268.875	326.583	1097.04	498.488	577.12	1099.19	331.216	319.316
ko00040	210.551	264.115	80.8373	159.255	1295.83	181.11	511.08	195.62	334.697	483.705	150.465	198.705	682.394	307.381	364.3	740.485	220.131	220.716
ko00051	257.671	281.621	84.8279	172.4	1259.43	189.327	588.242	205.895	381.135	498.5	144.726	203.772	702.061	298.062	386.214	823.666	243.758	238.42
ko00052	234.03	257.845	64.9862	132.032	1037.5	152.588	515.34	160.584	280.847	383.961	106.378	145.685	529.29	229.726	283.963	669.999	195.898	181.584
ko00053	198.57	198.361	71.0689	142.681	995.263	151.263	402.056	140.153	263.888	421.959	117.389	176.181	577.32	241.667	334.209	657.833	197.889	195.403
ko00061	478.326	645.115	129.632	297.486	2396.87	351.514	1455.36	533.871	1037.44	1049.63	406.228	464.172	1364.83	647.926	731.794	1142.54	365.618	336.948
ko00071	233.83	341.458	79.78	175.318	1333.5	210.723	724.643	277.735	557.702	703.33	289.318	330.955	821.012	409.932	471.214	622.527	206.307	202.61
ko00072	395.62	569.75	141.088	310.33	2464.76	363.295	1201.68	465.08	976.295	1323.37	532.707	630.12	1616.91	773.293	934.08	1108.33	371.918	358.663
ko00100	3.6875	2.5625	1.5625	1.375	14.8125	2.1875	0	0	0	25.3125	8.1875	12.5	31	13.9375	15.875	1.0625	0.1875	0
ko00120	4.5911	28.8889	4.4444	4.2978	146.076	12.1467	32.5911	14.52	3.7022	23.7022	9.0356	4.5911	33.3333	25.6311	3.4089	49.48	11.4089	10.9644
ko00121	41.32	260	40	38.68	1314.68	109.32	293.32	130.68	33.32	213.32	81.32	41.32	300	230.68	30.68	445.32	102.68	98.68
ko00130	254.796	319.925	85.395	194.114	1424.9	214.585	857.558	343.49	674.773	593.545	221.065	266.445	748.055	360.834	428.19	704.216	222.385	221.665
ko00140	10.6756	12.0833	4.7317	7.1111	66.9911	8.9167	11.5367	4.2222	4.1111	39.5089	11.6572	17.3422	52.5461	23.7872	26.5833	34.0183	9.5372	9.6111
ko00190	146.577	188.437	43.5289	98.2482	715.772	109.024	444.801	172.724	337.529	366.286	137.233	167.082	466.034	215.923	257.03	338.32	112.059	104.151
ko00195	0	0	0	0	0	0	0	0	0	263.54	102.395	117.228	0	0	0	0	84.23	0
ko00230	243.538	314.996	67.2922	152.167	1249.79	177.812	760.532	282.256	550.52	530.975	196.725	231.782	694.792	327.367	379.264	588.04	186.102	169.377
ko00240	293.758	383.907	77.5759	176.15	1438.95	208.296	891.914	325.237	628.846	618.638	232.387	269.011	812.731	382.093	438.515	689.78	218.646	197.577
ko00250	389.359	503.593	110.244	253.405	1948.47	290.243	1207.79	456.109	912.629	906.767	349.116	409.804	1173.68	547.551	651.096	915.53	299.495	276.405
ko00260	351.51	427.118	103.852	230.477	1700.17	258.729	996.187	372.624	757.537	837.918	311.245	382.212	1094.25	495.961	610.256	867.245	274.255	259.045
ko00270	343.597	413.182	95.7209	223.916	1691.87	248.402	1024.93	384.916	781.993	724.082	263.772	321.566	993.612	446.531	553.159	855.787	266.364	251.259
ko00280	242.095	348.31	76.7376	179.137	1389.85	213.398	769.337	293.102	615.794	722.543	304.488	344.44	840.262	421.719	494.637	602.298	205.15	196.93
ko00281	0	0	0	0	0	0	849.31	333.123	698.69	0	0	0	0	0	0	0	0	222.373
ko00290	576.644	731.545	159.612	369.541	2750.63	420.323	1696.35	617.677	1232.89	1275.55	485.256	570.826	1655.21	760.198	932.177	1398.21	453.88	418.541
ko00300	368.404	478.45	99.2865	229.048	1759.82	263.177	1091.33	399.098	792.377	843.254	321.841	380.804	1093.76	507.86	606.223	841.665	273.034	248.998
ko00310	121.209	176.482	42.8407	96.8137	710.403	112.038	397.347	156.61	324.918	385.875	159.346	184.505	452.196	221.321	266.184	323.123	111.284	108.258
ko00312	60.4575	54.625	12.5425	24.0825	182.792	27.7925	69.8325	10.8325	16.4175	73.4575	14.625	25.4575	137.958	46.875	65.9575	148	42.5	37.0825
ko00330	238.155	310.516	73.4498	170.77	1299.39	191.452	728.989	277.882	559.912	567.473	216.899	256.314	733.391	343.355	419.159	635.772	205.593	195.77
ko00340	302.506	371.342	76.8884	187.717	1427.6	211.441	954.923	353.901	737.059	678.147	263.447	310.778	880.164	403.447	496.796	647.316	216.526	192.348
ko00350	169.453	187.742	57.5403	117.063	935.031	131.373	384.816	143.176	267.687	396.711	125.445	170.324	537.653	243.297	296.708	503.3	150.958	148.45
ko00360	172.292	187.481	60.0608	128.395	967.324	137.644	411.32	154.029	307.423	398.368	127.064	173.138	543.016	238.475	314.683	540.602	167.436	163.933
ko00361	50.165	51.1	21.068	43.899	378.135	45.601	119.865	46.399	91.901	108.465	26.533	42.465	168.232	70.367	97.699	211.933	62.967	61.799
ko00362	176.913	202.54	66.2534	134.62	1011.34	147.735	362.774	133.265	252.597	432.57	138.1	187.465	593.983	259.558	335.857	599.403	183.808	183.831
ko00380	140.235	204.839	48.0981	107.698	821.12	126.786	460.961	179.795	367.479	440.138	180.075	208.751	518.966	255.441	300.021	364.656	122.732	118.343
ko00400	324.013	388.855	85.7074	198.427	1472.25	222.944	916.981	329.879	670.17	711.271	261.865	319.658	921.002	418.231	522.717	734.882	238.796	216.588
ko00410	206.737	294.094	0	0	0	0	0	0	0	0	0	0	716.821	348.615	416.498	0	0	0
ko00430	206.308	316.25	64.0438	146.042	1268.01	176.77	668.245	253.792	471.645	464.683	185.351	200.183	596.956	302.149	318.48	599.664	185.336	179.292
ko00440	89.0221	98.1429	29.0729	60.2607	456.192	65.3107	212.558	77.8321	147.489	198.522	60.2379	84.5221	273.856	118.191	151.404	259.881	78.5479	74.8321
ko00450	343.062	430.467	97.804	231.063	1642.66	256.059	1057.71	400.308	801.959	688.551	270.799	309.018	911.241	416.967	512.308	877.599	281.134	269.597
ko00471	477.16	655	122.67	281	2317.84	337.5	1455.41	529.5	1023.25	1049.16	406.83	467.16	1385.33	657.17	727.5	1057.33	333.67	306
ko00472	12	31	0	0	0	0	0	0	0	0	0	0	0	0	0	0	6	6
ko00473	437.103	568.833	121.393	262.443	2142.06	310.557	1269.1	455.11	851.39	899.437	317.663	382.77	1206.61	558.67	633.11	1100.66	335.337	311.11
ko00480	345.108	452.289	113.311	254.98	1910.21	287.204	1120.45	439.243	859.915	861.793	323.13	390.424	1074.85	517.607	609.98	929.683	291.107	285.769
ko00500	241.241	267.05	71.7202	146.381	1143.86	167.156	587.559	203.669	370.538	432.591	127.961	172.541	623.83	269.864	330.919	686.624	202.427	193.081
ko00510	0.2273	0	0	0	0	0	1.1818	0	0	5.4545	3	1.9091	0	0	1.5	0	2.7273	0
ko00511	0	0	0	0	0	0	135.144	46.4588	67.6662	0	0	0	0	0	0	0	0	46.3338
ko00520	252.847	303.731	70.8826	150.332	1216.38	176.279	699.944	247.841	461.608	486.199	162.35	200.68	659.488	300.52	349.591	658.109	199.372	184.295
ko00521	347.03	500.5	97.6889	237.259	1879.3	275.963	1140	410.981	769.436	666.586	266.552	274.808	786.867	400.781	442.203	993.108	317.892	288.926
ko00540	344.819	497.633	112.948	278.685	1912.15	303.648	1257.12	504.152	1028.51	908.752	377.2	433.552	1067.72	532.267	646.752	884.667	297.8	299.685
ko00550	459.651	618.868	131.452	294.981	2339.04	344.914	1388.05	519.586	1006.61	1059.85	403.594	474.589	1402.92	657.617	750.665	1113.49	351.775	332.876
ko00561	187.35	227.438	63.5131	125.468	993.353	145.22	440.483	160.889	288.228	456.225	149.519	196.694	604.456	275.668	323.999	545.082	163.699	159.843
ko00562	115.012	137.043	40.4513	86.0417	622.336	94.1322	250.73	89.9983	171.197	269.49	90.4635	117.012	349.94	157.189	203.868	373.768	116.45	114.781
ko00564	198.743	243	62.2858	135.948	1039.41	151.714	593.711	228.811	443.37	460.392	160.778	204.067	612.814	281.847	335.923	515.841	159.259	154.073
ko00600	44.9735	52.45	16.2175	28.2665	251.251	34.0585	0	0	0	98.2235	25.341	37.5235	134.982	60.159	68.7415	154.916	43.734	0
ko00620	405.922	530.5	122.315	278.763	2161.28	318.408	1242.79	467.952	928.142	941.737	355.597	420.332	1204.26	567.511	675.596	1074.31	341.308	323.033
ko00621	153.234	153.786	50.6457	95.9029	792.694	107.669	0	0	0	306.234	76.5229	120.234	429.783	183.477	234.617	487.523	141.906	0
ko00626	136.842	191.357	46.2393	88.9293	807.872	114.964	0	0	0	414.914	154.153	186.771	497.332	250.633	264.394	355.331	107.169	0
ko00627	95.67	110.167	34.1017	66.7767	531.113	76.0733	182.787	62.9433	114.14	237.503	74.7717	101.837	320.298	142.028	176.66	308.522	92.9117	90.9767
ko00630	268.698	321.151	86.953	195.29	1470.54	213.816	782.191	303.244	619.96	666.032	240.227	302.91	881.138	401.046	503.941	720	231.061	223.138
ko00633	60.3173	54.5909	23.5918	43.9082	313.001	45.2282	221.749	94.0445	183.114	197.59	62.0455	88.6809	265.135	109.136	150.544	139.909	49.9091	40.4536
ko00640	276.678	388.167	84.6136	194.261	1513.41	228.36	891.572	337.746	684.708	724.042	293.246	334.618	898.023	433.117	507.11	696.777	230.951	218.625
ko00650	323.109	395.929	108.266	231.939	1756.56	260.832	919.19	350.587	695.506	837.038	301.747	377.238	1075.37	493.153	601.854	902.523	288.077	275.425
ko00660	571.382	704.333	172.173	391.605	2838.45	439.228	1723.63	643.438	1297.98	1323.38	498.055	596.715	1685.66	775.778	975.188	1468.72	478.778	450.938
ko00670	409.864	547.929	112.491	263.617	2071.17	305.454	1306.13	492.01	995.151	975.721	382.344	446.15	1267.52	597.299	690.427	928.499	301.43	281.117
ko00680	139.097	166.731	39.0696	86.3288	681.285	98.8056	397.86	147.759	292.596	319.376	117.145	139.247	413.629	186.705	236.071	334.225	113.667	97.7804
ko00710	373.439	452.167	109.282	245.645	1861.43	272.911	1130.76	427.756	839.494	777.902	272.684	340.013	1063.16	479.983	589.923	949.073	296.705	281.923
ko00720	355.853	471.059	0	0	0	0	1114.32	0	0	933.001	363.524	430.844	1163.73	551.379	650.253	0	278.393	260.243
ko00730	344.222	484.182	103.67	230.817	1826.73	268.667	1138.98	438.938	867.016	837.54	335.24	378.54	1091.33	512.351	587.772	860.149	282.396	263.545
ko00740	251.523	311.333	84.42	184.137	1447.93	204.197	738.961	291.012	577.051	641.773	227.61	289.107	859.58	394.307	482.47	690.86	217.89	211.97
ko00750	386.204	499.562	117.65	274.246	1968.73	305.754	1282.45	496.746	1003.07	909.204	350.916	416.829	1150.85	540.709	658.934	967.041	313.959	302.621
ko00760	301.681	396.333	90.54	202.906	1528.26	234.206	937.973	356.1	700.997	748.867	289.666	344.256	931.979	444.779	518.841	745.499	238.223	227.591
ko00770	457.505	590.933	130.783	302.375	2317.85	343.659	1412.92	525.175	1046.69	1019.38	386.787	456.249	1328.06	619.013	744.708	1145.42	364.779	342.73
ko00780	413.462	550.8	131.404	298.73	2175.64	335.87	1389.51	546.83	1103.32	1125.26	439.866	526.262	1361.8	654.334	797.73	982.066	330.734	315.93
ko00785	342.325	466.5	113.17	271.33	1971.42	297.17	1224.08	496.83	1014.92	964.83	392	460.33	1212.83	574.505	672.83	890.495	287.505	275.33
ko00790	373.968	458.417	105.67	236.692	1819.53	274.225	1117.68	413.192	842.683	933.232	349.597	430.233	1128.51	540.07	642.067	842.555	269.195	250.692
ko00860	174.488	199.764	56.0558	124.759	920.399	134.619	472.502	185.523	379.491	423.337	150.516	192.488	589.246	258.635	334.9	459.667	149.145	144.23
ko00900	323.884	461.917	91.9933	213.907	1706.39	253.093	1029.98	383.712	758.829	796.107	323.165	363.144	1016.06	485.317	556.332	781.628	257.761	237.907
ko00906	0	0.7059	0	0.8235	0	0	0	0.7647	0	0	0	0	0	0	0	0	0	0
ko00908	119.29	163.75	30.6675	70.25	579.46	84.375	363.853	132.375	255.812	262.29	101.707	116.79	346.332	164.292	181.875	264.332	83.4175	76.5
ko00910	194.057	238.54	60.6424	138.918	1032.84	151.462	650.347	257.718	510.712	433.857	156.319	192.417	574.778	263.781	323.008	505.779	161.741	153.558
ko00920	293.049	359.781	82.5969	205.476	1483.33	224.118	996.486	385.351	787.867	614.684	239.458	278.809	800.153	371.511	456.226	721.271	232.979	220.726
ko00970	394.937	542.906	105.982	237.427	1956.73	284.745	1177.7	429.052	825.245	916.031	353.044	406.999	1180.67	559.612	635.614	904.56	292.534	263.677
ko00983	304.328	356.773	78.5636	172.999	1422.76	201.819	874.26	320.499	612.706	552.783	189.301	231.51	819.527	363.972	420.408	709.483	214.426	198.363
ko01040	199.087	262.567	60.8573	137.865	1038.65	162.068	634.103	242.099	495.985	534.687	215.311	249.42	635.143	310.556	363.732	474.911	159.756	150.932
ko01051	1165.31	1290.5	390.52	808.65	5699.69	868.35	2972.06	1120.15	2087.6	2313.31	703.33	976.31	3470.48	1443.67	1888.65	3477.33	1048.67	1047.65
ko01053	55.0612	51.0312	21.47	43.7488	274.283	43.7512	180.718	74.6862	140.689	95.6238	22.5625	38.3738	148.53	58.5	82.2488	182.562	53.625	55.6238
ko01055	381.49	623	107.67	268.67	2406.01	329.83	1502.49	547.67	1010.33	737.49	318.16	291.49	792.33	454.84	437.17	1151.66	370.34	324.67
ko02010	310.123	361.62	106.837	224.873	1628.66	244.056	819.663	309.965	594.523	687.075	223.391	297.406	953.657	414.769	532.788	941.76	289.029	285.509
ko02020	181.83	229.354	57.1639	132.008	977.05	146.768	579.097	223.108	451.569	398.285	149.567	178.502	526.075	243.601	301.49	501.169	160.123	156.611
ko02030	357.332	561	75.3992	263.178	2197.05	299.052	1865.56	737.308	1663.15	554.64	326.385	274.948	751.088	407.077	475.717	750.692	271.154	254.716
ko02040	223.238	379.5	41.0714	153.238	1127.98	181.19	1180.74	466.571	1018.81	327.143	215.762	170.19	447.405	243.476	263.19	371.524	149	146.81
ko02060	300.208	297.487	102.107	202.512	1430.77	216.291	601.827	200.723	350.067	523.945	125.433	201.261	747.735	306.382	421.13	1007.5	294.264	289.67
ko03008	19.7071	27	5.74	14.008	113.708	15.9188	72.2071	28.1788	57.6139	55.7071	23.1056	24.9266	62.7478	30.3578	41.0324	47.1056	18.5285	14.1788
ko03010	356.877	488.542	91.146	209.463	1722.88	251.461	1095	398.213	771.405	796.058	311.259	353.433	1032.05	489.352	553.213	784.683	254.567	226.588
ko03013	15.5326	20.5076	4.4774	9.7626	79.8841	11.7147	45.347	16.2853	31.6806	39.5629	15.3812	17.078	45.0529	21.5885	27.9141	39.3736	14.1567	11.4292
ko03015	0	0	0	0	0	0	0	0	0	1.4815	0.8148	0.5185	0	0	1.2222	0	0.7407	0
ko03018	158.388	221.184	44.475	107.57	855.678	124.785	547.072	209.333	418.641	364.651	148.179	164.651	460.315	223.979	256.741	383.376	126.361	116.596
ko03020	170.454	233.017	40.5733	102.4	802.313	120.034	539.295	201.483	406.392	338.154	144.81	153.22	497.927	223.99	260.983	362.51	122.29	111.633
ko03022	0	0	0	0	0	0	0	0	0	7.6923	4.2308	2.6923	0	0	3.8077	0	3.8462	0
ko03030	307.361	405.481	81.7142	188.268	1541.47	220.135	919.697	336.942	657.356	656.476	247.056	288.091	870.478	409.06	469.076	727.152	230.348	210.999
ko03050	0	0	0	0	0	0	0	0	0	3.3333	1.8333	1.1667	0	0	2.0625	0	1.6667	0
ko03060	372.045	501	101.153	233.199	1843.86	272.851	1136.6	421.399	825.201	863.045	336.048	387.745	1089.75	521.202	598.649	852.098	278.702	254.699
ko03070	325.392	428.73	99.8149	231.51	1664.57	259.395	996.329	383.367	762.85	706.711	272.58	317.306	898.919	422.758	517.069	890.918	287.839	283.132
ko03410	240.742	327.667	67.7324	153.412	1266.95	181.111	729.563	268.96	515.79	539.837	204.76	236.123	693.791	332.811	377.008	602.855	190.907	175.746
ko03420	150.067	205.354	38.7025	88.9029	771.225	106.764	462.286	169.715	329.587	331.525	128.29	144.984	438.839	207.376	230.632	341.54	111.835	97.9862
ko03430	408.755	530.065	109.88	249.665	2027.32	290.472	1222.61	450.586	885.552	883.523	329.541	391.77	1187.21	552.183	634.904	957.505	299.974	277.767
ko03440	382.545	503.217	103.031	237.043	1897.42	276.773	1150.64	425.043	831.94	852.111	324.626	379.878	1117.6	526.508	601.893	886.442	281.358	259.977
ko04112	345.193	481.688	93.6069	218.687	1757.24	259.094	1081.49	397.281	780.11	792.068	314.925	355.506	1001.27	483.387	547.468	814.769	264.106	242.874
ko04122	406.207	581.318	122.958	294.179	2216.52	338.578	1421.73	547.558	1119.96	1043.81	434.908	487.268	1245.41	612.092	729.861	1016.85	347.153	325.24
ko04141	8.9129	10.7029	2.8672	5.5845	44.9857	6.6329	21.3151	8.1135	15.7814	27.3332	10.3961	12.2607	35.1183	15.3865	19.157	21.0193	8.1546	6.5845
ko04146	85.9277	102.286	25.8483	54.6757	434.572	64.4529	255.899	97.39	198.781	250.871	93.176	117.356	304.323	145.738	170.247	178.505	57.6097	53.19
ko04210	4.5806	4.6452	1.6129	1.4194	15.4032	2.2581	0.8468	0.4677	0.6855	26.129	8.4516	12.9032	32	14.3871	16.3871	1.0968	0.5806	0.3871
ko04260	0	0	0	0	0	0	0	0	0	70.8667	32.9667	35.7333	0	0	0	0	14.1333	0
ko04626	65.9657	86.3143	18.3911	43.4377	332.906	49.7766	198.166	75.0949	149.819	135.366	52.814	60.7086	183.066	86.1574	100.709	163.085	51.886	50.7806
ko05111	111.166	144.5	25.7071	73.3486	550.382	84.3419	389.44	146.896	314.521	187.309	86.7062	86.9276	229.626	121.865	140.753	244.492	80.8414	79.9676
ko05120	36.5114	37.8036	10.8993	23.4757	173.881	25.31	104.86	40.3507	81.7475	79.0114	25.6786	34.9757	115.208	48.6786	62.5293	88.1429	27.5357	25.94
ko05142	4.8495	3.7317	1.431	3.0812	20.1383	3.1505	14.191	5.6178	10.992	0	0	0	10.3495	4.2561	0	12.2195	0	3.6178
ko05143	0	0	0	0	0	0	0	0	0	15.8794	3.9722	6.2128	0	0	13.7961	0	8.5	0
ko05150	11.747	19.7879	1.5152	1.4652	60.8288	5.7167	28.6864	4.95	1.2621	13.05	3.0803	1.5652	11.9697	9.1015	1.5258	29.9591	7.1621	3.7379
